# Supplementary material for: Upconversion NIR-II fluorophores for mitochondria-targeted cancer imaging and photothermal therapy
Source: Nat Commun. 2020 Dec 3;11:6183. doi: 10.1038/s41467-020-19945-w (PMC7713230; doi:10.1038/s41467-020-19945-w)
Supplement: Supplementary file 7 — Source data [file 41467_2020_19945_MOESM7_ESM.xlsx]

## Sheet: Fig.3a-d
	Fig.3a																		Fig.3b																		Fig.3c
		3a			3b			3c			3d			3e			3f			3a			3b			3c			3d			3e			3f			3g			3h			3i			3j
	Wavelength(nm)
	300	0.267		300	0.151		300	0.169		300	0.203		300	0.257		300	0.231		541	219		566	164.4		610	890.3		644	101.2		860	80.0097		900	1.07177		300	1.7495		300	0.2146		300	0.7047		300	0.7308		300
	300.5	0.268		300.5	0.151		300.5	0.168		300.5	0.198		300.5	0.254		301	0.231		541.2	219		566.2	164.6		610.2	892.3		644.2	101.8		861	81.0815		901	0.69898		300.5	1.7433		300.5	0.2149		300.5	0.6989		300.5	0.7324		300.5
	301	0.27		301	0.152		301	0.166		301	0.19		301	0.251		302	0.233		541.4	219.2		566.4	164.9		610.4	894.5		644.4	102.4		862	82.526		902	0.65238		301	1.7479		301	0.2146		301	0.6929		301	0.7334		301
	301.5	0.272		301.5	0.152		301.5	0.164		301.5	0.183		301.5	0.247		303	0.235		541.6	219.3		566.6	165.1		610.6	896.9		644.6	103		863	83.691		903	0.60578		301.5	1.7424		301.5	0.2147		301.5	0.6878		301.5	0.7366		301.5
	302	0.275		302	0.152		302	0.162		302	0.175		302	0.243		304	0.238		541.8	219.7		566.8	165.4		610.8	899.4		644.8	103.7		864	85.4617		904	0.37279		302	1.7411		302	0.2152		302	0.6795		302	0.7362		302
	302.5	0.278		302.5	0.153		302.5	0.16		302.5	0.168		302.5	0.239		305	0.242		542	220.1		567	165.8		611	902.1		645	104.4		865	86.9529		905	0.74558		302.5	1.7371		302.5	0.2152		302.5	0.6733		302.5	0.7366		302.5
	303	0.281		303	0.153		303	0.159		303	0.162		303	0.235		306	0.247		542.2	220.7		567.2	166.1		611.2	905		645.2	105		866	88.7702		906	0.88537		303	1.7365		303	0.216		303	0.6672		303	0.7372		303
	303.5	0.285		303.5	0.154		303.5	0.157		303.5	0.156		303.5	0.232		307	0.254		542.4	221.2		567.4	166.5		611.4	908.1		645.4	105.7		867	90.7274		907	0.88537		303.5	1.731		303.5	0.2153		303.5	0.6598		303.5	0.737		303.5
	304	0.289		304	0.155		304	0.156		304	0.15		304	0.228		308	0.26		542.6	221.9		567.6	166.9		611.6	911.4		645.6	106.4		868	92.5913		908	0.88537		304	1.7282		304	0.2168		304	0.6542		304	0.7376		304
	304.5	0.294		304.5	0.157		304.5	0.155		304.5	0.145		304.5	0.224		309	0.267		542.8	222.7		567.8	167.4		611.8	914.5		645.8	107.2		869	94.4552		909	1.11836		304.5	1.7249		304.5	0.2154		304.5	0.6492		304.5	0.739		304.5
	305	0.297		305	0.158		305	0.154		305	0.141		305	0.22		310	0.276		543	223.5		568	167.9		612	918		646	107.9		870	96.7386		910	1.11836		305	1.7169		305	0.2157		305	0.6449		305	0.737		305
	305.5	0.301		305.5	0.159		305.5	0.152		305.5	0.137		305.5	0.217		311	0.285		543.2	224.5		568.2	168.5		612.2	921.3		646.2	108.8		871	98.8355		911	1.35136		305.5	1.7232		305.5	0.2158		305.5	0.635		305.5	0.734		305.5
	306	0.305		306	0.16		306	0.151		306	0.134		306	0.213		312	0.295		543.4	225.5		568.4	169.1		612.4	924.9		646.4	109.6		872	101.072		912	1.49115		306	1.7159		306	0.2175		306	0.6334		306	0.7334		306
	306.5	0.31		306.5	0.162		306.5	0.15		306.5	0.13		306.5	0.21		313	0.305		543.6	226.7		568.6	169.7		612.6	928.7		646.6	110.4		873	103.356		913	1.21156		306.5	1.7156		306.5	0.2163		306.5	0.6254		306.5	0.7324		306.5
	307	0.315		307	0.164		307	0.15		307	0.128		307	0.207		314	0.315		543.8	228		568.8	170.4		612.8	932.7		646.8	111.2		874	105.825		914	1.30476		307	1.7057		307	0.217		307	0.6244		307	0.734		307
	307.5	0.321		307.5	0.166		307.5	0.15		307.5	0.126		307.5	0.204		315	0.326		544	229.4		569	171.1		613	936.7		647	112		875	107.829		915	1.39796		307.5	1.7036		307.5	0.2162		307.5	0.6209		307.5	0.7314		307.5
	308	0.326		308	0.168		308	0.149		308	0.124		308	0.201		316	0.337		544.2	230.9		569.2	171.9		613.2	940.7		647.2	112.9		876	110.206		916	1.63095		308	1.6955		308	0.2159		308	0.6164		308	0.7302		308
	308.5	0.332		308.5	0.17		308.5	0.149		308.5	0.122		308.5	0.198		317	0.348		544.4	232.3		569.4	172.7		613.4	945.1		647.4	113.8		877	112.163		917	1.30476		308.5	1.6853		308.5	0.2161		308.5	0.6134		308.5	0.7306		308.5
	309	0.338		309	0.172		309	0.148		309	0.121		309	0.195		318	0.36		544.6	234		569.6	173.6		613.6	949.6		647.6	114.6		878	114.073		918	1.67755		309	1.6784		309	0.2149		309	0.6096		309	0.724		309
	309.5	0.344		309.5	0.175		309.5	0.148		309.5	0.12		309.5	0.193		319	0.372		544.8	235.8		569.8	174.4		613.8	954		647.8	115.5		879	116.17		919	1.44455		309.5	1.6765		309.5	0.2153		309.5	0.6058		309.5	0.7226		309.5
	310	0.351		310	0.177		310	0.148		310	0.12		310	0.19		320	0.384		545	237.7		570	175.4		614	958.6		648	116.4		880	118.034		920	1.16496		310	1.663		310	0.2144		310	0.6017		310	0.7234		310
	310.5	0.357		310.5	0.18		310.5	0.148		310.5	0.12		310.5	0.188		321	0.397		545.2	239.6		570.2	176.4		614.2	963.3		648.2	117.4		881	119.898		921	1.35136		310.5	1.6532		310.5	0.2132		310.5	0.6005		310.5	0.7244		310.5
	311	0.364		311	0.182		311	0.148		311	0.12		311	0.186		322	0.408		545.4	241.8		570.4	177.5		614.4	968.2		648.4	118.3		882	121.715		922	1.30476		311	1.644		311	0.2133		311	0.5968		311	0.7154		311
	311.5	0.37		311.5	0.185		311.5	0.148		311.5	0.12		311.5	0.184		323	0.42		545.6	244		570.6	178.6		614.6	973.4		648.6	119.4		883	123.393		923	1.30476		311.5	1.6369		311.5	0.2131		311.5	0.594		311.5	0.7138		311.5
	312	0.377		312	0.187		312	0.148		312	0.12		312	0.183		324	0.431		545.8	246.4		570.8	179.9		614.8	978.6		648.8	120.3		884	125.024		924	1.44455		312	1.625		312	0.212		312	0.5917		312	0.7094		312
	312.5	0.384		312.5	0.189		312.5	0.148		312.5	0.12		312.5	0.181		325	0.443		546	248.8		571	181.1		615	984.1		649	121.4		885	126.981		925	1.53775		312.5	1.62		312.5	0.2114		312.5	0.5881		312.5	0.709		312.5
	313	0.391		313	0.192		313	0.147		313	0.121		313	0.18		326	0.454		546.2	251.3		571.2	182.2		615.2	989.6		649.2	122.5		886	128.612		926	1.58435		313	1.6055		313	0.2092		313	0.5865		313	0.706		313
	313.5	0.398		313.5	0.195		313.5	0.148		313.5	0.122		313.5	0.179		327	0.464		546.4	253.9		571.4	183.6		615.4	995.3		649.4	123.6		887	130.243		927	1.63095		313.5	1.5984		313.5	0.2086		313.5	0.5834		313.5	0.702		313.5
	314	0.404		314	0.198		314	0.147		314	0.123		314	0.178		328	0.475		546.6	256.6		571.6	184.9		615.6	1001		649.6	124.7		888	132.06		928	1.67755		314	1.5908		314	0.2078		314	0.5793		314	0.6958		314
	314.5	0.411		314.5	0.201		314.5	0.148		314.5	0.124		314.5	0.178		329	0.485		546.8	259.3		571.8	186.3		615.8	1007		649.8	125.9		889	133.691		929	1.63095		314.5	1.5789		314.5	0.2066		314.5	0.576		314.5	0.6928		314.5
	315	0.418		315	0.204		315	0.148		315	0.125		315	0.177		330	0.494		547	262.2		572	187.8		616	1013		650	127		890	135.089		930	1.63095		315	1.5706		315	0.2053		315	0.5746		315	0.6896		315
	315.5	0.425		315.5	0.207		315.5	0.148		315.5	0.127		315.5	0.177		331	0.503		547.2	265.2		572.2	189.3		616.2	1020		650.2	128.3		891	136.72		931	1.86394		315.5	1.5634		315.5	0.2044		315.5	0.5711		315.5	0.685		315.5
	316	0.432		316	0.21		316	0.148		316	0.128		316	0.177		332	0.512		547.4	268.4		572.4	190.9		616.4	1026		650.4	129.5		892	138.025		932	1.77074		316	1.5576		316	0.2036		316	0.5674		316	0.6826		316
	316.5	0.439		316.5	0.213		316.5	0.148		316.5	0.13		316.5	0.176		333	0.52		547.6	271.5		572.6	192.5		616.6	1032		650.6	130.8		893	138.91		933	1.72415		316.5	1.5435		316.5	0.2014		316.5	0.564		316.5	0.6774		316.5
	317	0.447		317	0.216		317	0.149		317	0.131		317	0.176		334	0.527		547.8	274.9		572.8	194.2		616.8	1039		650.8	132		894	140.448		934	1.86394		317	1.5395		317	0.2009		317	0.5605		317	0.6732		317
	317.5	0.454		317.5	0.219		317.5	0.149		317.5	0.133		317.5	0.176		335	0.533		548	278.3		573	196		617	1045		651	133.3		895	141.799		935	1.81734		317.5	1.5328		317.5	0.1993		317.5	0.5576		317.5	0.6674		317.5
	318	0.461		318	0.222		318	0.149		318	0.134		318	0.176		336	0.538		548.2	282		573.2	197.8		617.2	1052		651.2	134.7		896	142.545		936	2.05034		318	1.5242		318	0.1992		318	0.553		318	0.6642		318
	318.5	0.469		318.5	0.225		318.5	0.15		318.5	0.136		318.5	0.175		337	0.543		548.4	285.8		573.4	199.6		617.4	1058		651.4	136		897	143.57		937	2.60952		318.5	1.5167		318.5	0.1991		318.5	0.5518		318.5	0.6624		318.5
	319	0.476		319	0.228		319	0.15		319	0.138		319	0.174		338	0.546		548.6	289.7		573.6	201.6		617.6	1066		651.6	137.3		898	144.642		938	2.84251		319	1.5098		319	0.1987		319	0.5476		319	0.6588		319
	319.5	0.484		319.5	0.231		319.5	0.15		319.5	0.14		319.5	0.174		339	0.547		548.8	293.7		573.8	203.6		617.8	1072		651.8	138.6		899	145.9		939	2.65612		319.5	1.5057		319.5	0.1973		319.5	0.5448		319.5	0.6536		319.5
	320	0.491		320	0.235		320	0.15		320	0.142		320	0.173		340	0.547		549	297.8		574	205.7		618	1080		652	139.9		900	147.112		940	2.84251		320	1.5002		320	0.1983		320	0.5411		320	0.6492		320
	320.5	0.498		320.5	0.238		320.5	0.151		320.5	0.144		320.5	0.172		341	0.545		549.2	302.3		574.2	207.8		618.2	1087		652.2	141.2		901	147.811		941	2.84251		320.5	1.4951		320.5	0.1968		320.5	0.5394		320.5	0.6444		320.5
	321	0.505		321	0.242		321	0.151		321	0.146		321	0.171		342	0.542		549.4	306.8		574.4	210		618.4	1095		652.4	142.7		902	148.556		942	2.98231		321	1.4911		321	0.1976		321	0.5369		321	0.6386		321
	321.5	0.512		321.5	0.245		321.5	0.152		321.5	0.148		321.5	0.17		343	0.536		549.6	311.4		574.6	212.3		618.6	1102		652.6	144.1		903	149.209		943	2.98231		321.5	1.4882		321.5	0.1972		321.5	0.534		321.5	0.6376		321.5
	322	0.518		322	0.248		322	0.152		322	0.15		322	0.169		344	0.528		549.8	316.2		574.8	214.5		618.8	1110		652.8	145.7		904	149.907		944	2.79591		322	1.4827		322	0.1986		322	0.5312		322	0.6342		322
	322.5	0.525		322.5	0.251		322.5	0.153		322.5	0.152		322.5	0.167		345	0.519		550	321.1		575	216.8		619	1118		653	147.2		905	151.119		945	3.1687		322.5	1.4839		322.5	0.1985		322.5	0.5279		322.5	0.6288		322.5
	323	0.531		323	0.254		323	0.153		323	0.154		323	0.167		346	0.508		550.2	326.3		575.2	219		619.2	1126		653.2	148.7		906	151.399		946	3.1221		323	1.4829		323	0.1995		323	0.5267		323	0.6266		323
	323.5	0.538		323.5	0.257		323.5	0.154		323.5	0.157		323.5	0.165		347	0.495		550.4	331.4		575.4	221.3		619.4	1134		653.4	150.2		907	151.958		947	3.3085		323.5	1.4825		323.5	0.1994		323.5	0.5239		323.5	0.623		323.5
	324	0.544		324	0.261		324	0.154		324	0.159		324	0.165		348	0.481		550.6	336.9		575.6	223.6		619.6	1142		653.6	151.9		908	152.284		948	3.72788		324	1.4797		324	0.2008		324	0.5231		324	0.6192		324
	324.5	0.551		324.5	0.263		324.5	0.155		324.5	0.162		324.5	0.164		349	0.466		550.8	342.3		575.8	226		619.8	1150		653.8	153.5		909	152.936		949	3.91428		324.5	1.4823		324.5	0.2027		324.5	0.521		324.5	0.6144		324.5
	325	0.556		325	0.266		325	0.155		325	0.164		325	0.163		350	0.451		551	348		576	228.4		620	1159		654	155.1		910	153.449		950	4.24047		325	1.4801		325	0.2026		325	0.5193		325	0.6134		325
	325.5	0.562		325.5	0.269		325.5	0.156		325.5	0.167		325.5	0.162		351	0.435		551.2	353.9		576.2	230.9		620.2	1167		654.2	156.8		911	153.915		951	4.24047		325.5	1.4798		325.5	0.2043		325.5	0.5174		325.5	0.609		325.5
	326	0.567		326	0.272		326	0.156		326	0.17		326	0.162		352	0.421		551.4	360		576.4	233.4		620.4	1176		654.4	158.5		912	154.334		952	4.14727		326	1.4838		326	0.2066		326	0.5165		326	0.606		326
	326.5	0.572		326.5	0.275		326.5	0.157		326.5	0.173		326.5	0.161		353	0.407		551.6	366		576.6	235.8		620.6	1184		654.6	160.2		913	154.847		953	4.38026		326.5	1.4842		326.5	0.2073		326.5	0.5161		326.5	0.603		326.5
	327	0.576		327	0.278		327	0.158		327	0.175		327	0.161		354	0.395		551.8	372.4		576.8	238.3		620.8	1193		654.8	161.9		914	154.987		954	4.65985		327	1.4848		327	0.2084		327	0.5156		327	0.6006		327
	327.5	0.581		327.5	0.28		327.5	0.158		327.5	0.178		327.5	0.161		355	0.383		552	378.7		577	240.8		621	1202		655	163.7		915	155.08		955	4.65985		327.5	1.4881		327.5	0.2101		327.5	0.5151		327.5	0.597		327.5
	328	0.586		328	0.283		328	0.159		328	0.181		328	0.161		356	0.373		552.2	385.6		577.2	243.3		621.2	1211		655.2	165.5		916	154.894		956	5.03264		328	1.4883		328	0.2129		328	0.5132		328	0.5934		328
	328.5	0.59		328.5	0.285		328.5	0.16		328.5	0.184		328.5	0.161		357	0.364		552.4	392.5		577.4	246		621.4	1219		655.4	167.3		917	155.173		957	5.59182		328.5	1.4919		328.5	0.2141		328.5	0.5136		328.5	0.5942		328.5
	329	0.595		329	0.288		329	0.161		329	0.186		329	0.161		358	0.358		552.6	399.5		577.6	248.7		621.6	1229		655.6	169.1		918	155.266		958	5.96461		329	1.4944		329	0.2162		329	0.5143		329	0.5882		329
	329.5	0.599		329.5	0.29		329.5	0.162		329.5	0.189		329.5	0.161		359	0.353		552.8	406.7		577.8	251.5		621.8	1238		655.8	170.8		919	155.36		959	6.10441		329.5	1.4963		329.5	0.217		329.5	0.5136		329.5	0.5846		329.5
	330	0.603		330	0.292		330	0.163		330	0.192		330	0.162		360	0.349		553	414.2		578	254.4		622	1247		656	172.7		920	155.313		960	6.2908		330	1.4971		330	0.2196		330	0.5139		330	0.5804		330
	330.5	0.606		330.5	0.295		330.5	0.163		330.5	0.196		330.5	0.163		361	0.347		553.2	421.9		578.2	257.3		622.2	1256		656.2	174.6		921	154.894		961	6.384		330.5	1.4993		330.5	0.2216		330.5	0.515		330.5	0.5798		330.5
	331	0.61		331	0.297		331	0.164		331	0.199		331	0.163		362	0.346		553.4	429.7		578.4	260.3		622.4	1265		656.4	176.5		922	154.661		962	6.84998		331	1.5044		331	0.2229		331	0.5148		331	0.5772		331
	331.5	0.614		331.5	0.299		331.5	0.165		331.5	0.203		331.5	0.164		363	0.346		553.6	437.6		578.6	263.3		622.6	1274		656.6	178.5		923	154.521		963	7.36257		331.5	1.5036		331.5	0.2245		331.5	0.5152		331.5	0.5736		331.5
	332	0.617		332	0.301		332	0.166		332	0.206		332	0.165		364	0.348		553.8	445.6		578.8	266.4		622.8	1283		656.8	180.3		924	154.288		964	7.64216		332	1.5082		332	0.2265		332	0.5158		332	0.5722		332
	332.5	0.62		332.5	0.303		332.5	0.167		332.5	0.209		332.5	0.166		365	0.35		554	453.8		579	269.4		623	1293		657	182.2		925	154.148		965	7.78196		332.5	1.5102		332.5	0.2284		332.5	0.5175		332.5	0.57		332.5
	333	0.624		333	0.305		333	0.168		333	0.212		333	0.166		366	0.352		554.2	461.8		579.2	272.7		623.2	1302		657.2	184.1		926	153.962		966	7.92175		333	1.5118		333	0.2303		333	0.5184		333	0.5678		333
	333.5	0.628		333.5	0.307		333.5	0.169		333.5	0.216		333.5	0.167		367	0.355		554.4	470.2		579.4	276.1		623.4	1312		657.4	186.2		927	153.729		967	8.20134		333.5	1.5112		333.5	0.2313		333.5	0.5187		333.5	0.564		333.5
	334	0.631		334	0.309		334	0.17		334	0.22		334	0.168		368	0.359		554.6	478.4		579.6	279.5		623.6	1321		657.6	188.2		928	153.589		968	8.52753		334	1.5153		334	0.2325		334	0.5183		334	0.5614		334
	334.5	0.635		334.5	0.311		334.5	0.171		334.5	0.224		334.5	0.17		369	0.363		554.8	487.1		579.8	282.9		623.8	1331		657.8	190.1		929	153.169		969	8.66733		334.5	1.5174		334.5	0.2345		334.5	0.5214		334.5	0.561		334.5
	335	0.638		335	0.313		335	0.172		335	0.227		335	0.17		370	0.366		555	495.5		580	286.3		624	1341		658	192.1		930	152.843		970	8.99352		335	1.5166		335	0.2357		335	0.5229		335	0.5574		335
	335.5	0.64		335.5	0.315		335.5	0.173		335.5	0.231		335.5	0.172		371	0.371		555.2	504.2		580.2	289.8		624.2	1351		658.2	194.3		931	152.797		971	9.36631		335.5	1.5187		335.5	0.2363		335.5	0.5243		335.5	0.5566		335.5
	336	0.643		336	0.317		336	0.174		336	0.235		336	0.173		372	0.375		555.4	512.9		580.4	293.3		624.4	1361		658.4	196.4		932	152.377		972	10.0187		336	1.5193		336	0.2375		336	0.5249		336	0.556		336
	336.5	0.646		336.5	0.319		336.5	0.175		336.5	0.239		336.5	0.175		373	0.378		555.6	521.9		580.6	296.9		624.6	1371		658.6	198.5		933	152.051		973	10.3915		336.5	1.5208		336.5	0.2389		336.5	0.5265		336.5	0.5532		336.5
	337	0.648		337	0.321		337	0.176		337	0.243		337	0.176		374	0.382		555.8	530.7		580.8	300.4		624.8	1381		658.8	200.7		934	151.585		974	10.8109		337	1.5234		337	0.2396		337	0.5276		337	0.5544		337
	337.5	0.651		337.5	0.323		337.5	0.178		337.5	0.248		337.5	0.177		375	0.386		556	539.8		581	303.9		625	1391		659	202.9		935	151.212		975	11.2302		337.5	1.5206		337.5	0.2402		337.5	0.5299		337.5	0.5484		337.5
	338	0.654		338	0.324		338	0.179		338	0.252		338	0.178		376	0.39		556.2	548.8		581.2	307.6		625.2	1401		659.2	205.2		936	150.979		976	11.6496		338	1.5236		338	0.2411		338	0.5313		338	0.5494		338
	338.5	0.656		338.5	0.326		338.5	0.18		338.5	0.256		338.5	0.18		377	0.393		556.4	558.2		581.4	311.3		625.4	1411		659.4	207.5		937	150.467		977	12.1622		338.5	1.5233		338.5	0.2421		338.5	0.5335		338.5	0.5494		338.5
	339	0.658		339	0.327		339	0.181		339	0.26		339	0.181		378	0.396		556.6	567.6		581.6	315		625.6	1421		659.6	209.7		938	150.094		978	12.3486		339	1.5272		339	0.2423		339	0.5343		339	0.5492		339
	339.5	0.659		339.5	0.329		339.5	0.183		339.5	0.264		339.5	0.183		379	0.399		556.8	577.2		581.8	318.5		625.8	1431		659.8	212.1		939	149.954		979	12.9544		339.5	1.5254		339.5	0.2434		339.5	0.5348		339.5	0.5464		339.5
	340	0.66		340	0.331		340	0.184		340	0.269		340	0.185		380	0.402		557	587.2		582	322.2		626	1441		660	214.4		940	149.721		980	13.3272		340	1.5277		340	0.2444		340	0.5371		340	0.5462		340
	340.5	0.661		340.5	0.332		340.5	0.185		340.5	0.273		340.5	0.186		381	0.403		557.2	597.3		582.2	325.9		626.2	1452		660.2	216.8		941	149.115		981	13.8864		340.5	1.5281		340.5	0.2437		340.5	0.5388		340.5	0.5464		340.5
	341	0.661		341	0.333		341	0.186		341	0.277		341	0.188		382	0.404		557.4	607.7		582.4	329.5		626.4	1462		660.4	219.3		942	148.649		982	14.9581		341	1.5302		341	0.2433		341	0.5395		341	0.5452		341
	341.5	0.661		341.5	0.335		341.5	0.188		341.5	0.282		341.5	0.19		383	0.404		557.6	618.5		582.6	333.2		626.6	1473		660.6	221.7		943	148.137		983	15.7503		341.5	1.5282		341.5	0.2436		341.5	0.5412		341.5	0.5444		341.5
	342	0.661		342	0.336		342	0.189		342	0.286		342	0.192		384	0.404		557.8	629.8		582.8	336.9		626.8	1483		660.8	224.1		944	147.764		984	15.8901		342	1.5324		342	0.2444		342	0.5419		342	0.5428		342
	342.5	0.661		342.5	0.336		342.5	0.19		342.5	0.291		342.5	0.194		385	0.403		558	641.1		583	340.7		627	1494		661	226.5		945	147.251		985	16.5891		342.5	1.5336		342.5	0.2453		342.5	0.5425		342.5	0.5434		342.5
	343	0.66		343	0.337		343	0.192		343	0.295		343	0.196		386	0.4		558.2	652.7		583.2	344.6		627.2	1504		661.2	228.9		946	146.925		986	17.3813		343	1.5356		343	0.2453		343	0.5438		343	0.5408		343
	343.5	0.658		343.5	0.338		343.5	0.193		343.5	0.3		343.5	0.198		387	0.397		558.4	664.5		583.4	348.6		627.4	1515		661.4	231.5		947	146.692		987	18.1268		343.5	1.5369		343.5	0.2453		343.5	0.5453		343.5	0.5412		343.5
	344	0.657		344	0.339		344	0.194		344	0.305		344	0.2		388	0.393		558.6	676.6		583.6	352.8		627.6	1526		661.6	234		948	146.366		988	18.919		344	1.5396		344	0.2463		344	0.5467		344	0.5416		344
	344.5	0.654		344.5	0.339		344.5	0.195		344.5	0.309		344.5	0.202		389	0.389		558.8	689.2		583.8	357.1		627.8	1536		661.8	236.6		949	146.04		989	19.5714		344.5	1.5402		344.5	0.2462		344.5	0.5468		344.5	0.5406		344.5
	345	0.652		345	0.339		345	0.197		345	0.314		345	0.204		390	0.383		559	701.9		584	361.5		628	1548		662	239.2		950	145.807		990	20.4568		345	1.5432		345	0.2469		345	0.5486		345	0.541		345
	345.5	0.649		345.5	0.339		345.5	0.198		345.5	0.319		345.5	0.206		391	0.376		559.2	714.7		584.2	365.9		628.2	1558		662.2	241.9		951	145.527		991	21.6217		345.5	1.5444		345.5	0.2463		345.5	0.5488		345.5	0.54		345.5
	346	0.646		346	0.339		346	0.199		346	0.324		346	0.209		392	0.368		559.4	727.7		584.4	370.5		628.4	1570		662.4	244.5		952	145.341		992	22.7867		346	1.5499		346	0.2463		346	0.5497		346	0.5394		346
	346.5	0.642		346.5	0.339		346.5	0.201		346.5	0.329		346.5	0.211		393	0.36		559.6	741.2		584.6	374.9		628.6	1581		662.6	247.3		953	144.828		993	23.5789		346.5	1.5505		346.5	0.248		346.5	0.5505		346.5	0.5396		346.5
	347	0.638		347	0.339		347	0.202		347	0.333		347	0.214		394	0.35		559.8	754.4		584.8	379.4		628.8	1592		662.8	250		954	144.502		994	24.5108		347	1.5529		347	0.2486		347	0.5511		347	0.54		347
	347.5	0.633		347.5	0.338		347.5	0.203		347.5	0.338		347.5	0.216		395	0.341		560	768.1		585	383.8		629	1604		663	252.8		955	144.222		995	25.6292		347.5	1.5539		347.5	0.2492		347.5	0.5511		347.5	0.5388		347.5
	348	0.629		348	0.337		348	0.205		348	0.343		348	0.219		396	0.33		560.2	781.8		585.2	388.4		629.2	1616		663.2	255.5		956	143.71		996	26.5612		348	1.5583		348	0.2493		348	0.5529		348	0.5398		348
	348.5	0.624		348.5	0.337		348.5	0.206		348.5	0.348		348.5	0.221		397	0.319		560.4	796.2		585.4	392.7		629.4	1628		663.4	258.4		957	143.337		997	27.6795		348.5	1.5585		348.5	0.2498		348.5	0.5528		348.5	0.5394		348.5
	349	0.619		349	0.336		349	0.207		349	0.353		349	0.224		398	0.308		560.6	811		585.6	397.2		629.6	1640		663.6	261.3		958	142.825		998	28.8445		349	1.5594		349	0.25		349	0.5531		349	0.5394		349
	349.5	0.614		349.5	0.335		349.5	0.209		349.5	0.358		349.5	0.227		399	0.296		560.8	826		585.8	401.5		629.8	1652		663.8	264.1		959	142.731		999	30.0561		349.5	1.5588		349.5	0.2505		349.5	0.5532		349.5	0.5388		349.5
	350	0.609		350	0.334		350	0.21		350	0.363		350	0.23		400	0.285		561	841.2		586	406.1		630	1664		664	267		960	142.685		1000	31.1744		350	1.5571		350	0.2507		350	0.5544		350	0.5404		350
	350.5	0.604		350.5	0.332		350.5	0.212		350.5	0.367		350.5	0.233		401	0.274		561.2	856.5		586.2	410.3		630.2	1676		664.2	270		961	142.359		1001	32.386		350.5	1.56		350.5	0.2506		350.5	0.5544		350.5	0.54		350.5
	351	0.599		351	0.331		351	0.213		351	0.372		351	0.235		402	0.263		561.4	872.5		586.4	414.9		630.4	1688		664.4	273		962	142.172		1002	33.551		351	1.5546		351	0.2507		351	0.5562		351	0.5416		351
	351.5	0.593		351.5	0.329		351.5	0.214		351.5	0.377		351.5	0.238		403	0.252		561.6	888.8		586.6	419.1		630.6	1701		664.6	276		963	141.893		1003	34.9955		351.5	1.5508		351.5	0.2503		351.5	0.5556		351.5	0.5434		351.5
	352	0.588		352	0.328		352	0.215		352	0.382		352	0.241		404	0.241		561.8	905.7		586.8	423.5		630.8	1713		664.8	279		964	141.613		1004	36.3935		352	1.5454		352	0.2494		352	0.557		352	0.5432		352
	352.5	0.582		352.5	0.326		352.5	0.217		352.5	0.387		352.5	0.244		405	0.231		562	922.6		587	427.9		631	1725		665	282.2		965	141.287		1005	37.9778		352.5	1.5424		352.5	0.248		352.5	0.5572		352.5	0.545		352.5
	353	0.577		353	0.325		353	0.218		353	0.392		353	0.247		406	0.222		562.2	940.6		587.2	432.4		631.2	1736		665.2	285.2		966	141.007		1006	39.469		353	1.5345		353	0.2479		353	0.556		353	0.5432		353
	353.5	0.572		353.5	0.323		353.5	0.219		353.5	0.396		353.5	0.25		407	0.213		562.4	958.1		587.4	437.1		631.4	1748		665.4	288.2		967	140.914		1007	41.0533		353.5	1.5278		353.5	0.2463		353.5	0.558		353.5	0.5442		353.5
	354	0.567		354	0.322		354	0.22		354	0.401		354	0.253		408	0.205		562.6	976		587.6	441.6		631.6	1760		665.6	291.3		968	140.774		1008	42.3581		354	1.521		354	0.2451		354	0.5582		354	0.546		354
	354.5	0.562		354.5	0.32		354.5	0.222		354.5	0.406		354.5	0.256		409	0.198		562.8	993.4		587.8	446.5		631.8	1772		665.8	294.3		969	141.007		1009	43.523		354.5	1.5129		354.5	0.2427		354.5	0.559		354.5	0.5472		354.5
	355	0.558		355	0.319		355	0.223		355	0.411		355	0.259		410	0.192		563	1011		588	451.2		632	1784		666	297.6		970	140.774		1010	45.1074		355	1.5024		355	0.2408		355	0.5588		355	0.5476		355
	355.5	0.553		355.5	0.317		355.5	0.224		355.5	0.416		355.5	0.262		411	0.186		563.2	1029		588.2	456.2		632.2	1795		666.2	300.7		971	140.541		1011	46.9247		355.5	1.4922		355.5	0.2386		355.5	0.56		355.5	0.5494		355.5
	356	0.549		356	0.316		356	0.225		356	0.42		356	0.265		412	0.181		563.4	1047		588.4	460.9		632.4	1807		666.4	303.9		972	140.215		1012	48.5091		356	1.4812		356	0.2353		356	0.5608		356	0.5498		356
	356.5	0.544		356.5	0.314		356.5	0.226		356.5	0.425		356.5	0.268		413	0.177		563.6	1066		588.6	465.9		632.6	1818		666.6	307.1		973	140.122		1013	50.5128		356.5	1.473		356.5	0.2326		356.5	0.5613		356.5	0.5516		356.5
	357	0.541		357	0.313		357	0.227		357	0.43		357	0.271		414	0.174		563.8	1084		588.8	471		632.8	1830		666.8	310.5		974	140.168		1014	52.2835		357	1.4603		357	0.231		357	0.5615		357	0.5526		357
	357.5	0.538		357.5	0.311		357.5	0.228		357.5	0.435		357.5	0.274		415	0.171		564	1103		589	476.2		633	1842		667	313.8		975	140.168		1015	53.9145		357.5	1.4484		357.5	0.2268		357.5	0.5632		357.5	0.555		357.5
	358	0.534		358	0.31		358	0.229		358	0.44		358	0.277		416	0.169		564.2	1122		589.2	481.4		633.2	1853		667.2	317.3		976	140.401		1016	55.5921		358	1.4376		358	0.2233		358	0.5634		358	0.5558		358
	358.5	0.531		358.5	0.309		358.5	0.23		358.5	0.444		358.5	0.28		417	0.167		564.4	1142		589.4	486.7		633.4	1865		667.4	320.6		977	140.448		1017	57.3628		358.5	1.4278		358.5	0.2204		358.5	0.5649		358.5	0.557		358.5
	359	0.528		359	0.307		359	0.23		359	0.449		359	0.284		418	0.166		564.6	1162		589.6	491.9		633.6	1878		667.6	324		978	140.634		1018	59.2267		359	1.4163		359	0.2166		359	0.5649		359	0.5582		359
	359.5	0.526		359.5	0.306		359.5	0.231		359.5	0.453		359.5	0.287		419	0.166		564.8	1182		589.8	497.3		633.8	1889		667.8	327.7		979	140.961		1019	61.0441		359.5	1.4064		359.5	0.2136		359.5	0.566		359.5	0.559		359.5
	360	0.524		360	0.305		360	0.232		360	0.458		360	0.29		420	0.166		565	1202		590	502.8		634	1901		668	331.3		980	141.194		1020	62.9546		360	1.3951		360	0.2095		360	0.5669		360	0.5624		360
	360.5	0.522		360.5	0.304		360.5	0.232		360.5	0.462		360.5	0.292		421	0.167		565.2	1222		590.2	508.3		634.2	1913		668.2	335.1		981	141.333		1021	64.7254		360.5	1.3867		360.5	0.2068		360.5	0.5678		360.5	0.5624		360.5
	361	0.52		361	0.303		361	0.233		361	0.466		361	0.295		422	0.168		565.4	1241		590.4	513.8		634.4	1925		668.4	338.8		982	141.473		1022	66.5893		361	1.3774		361	0.2033		361	0.5676		361	0.5638		361
	361.5	0.518		361.5	0.303		361.5	0.234		361.5	0.47		361.5	0.298		423	0.169		565.6	1261		590.6	519.3		634.6	1937		668.6	342.5		983	141.473		1023	68.4998		361.5	1.369		361.5	0.2005		361.5	0.5694		361.5	0.565		361.5
	362	0.517		362	0.302		362	0.234		362	0.475		362	0.301		424	0.171		565.8	1281		590.8	524.8		634.8	1949		668.8	346.5		984	141.753		1024	70.5036		362	1.3578		362	0.1965		362	0.5691		362	0.5674		362
	362.5	0.517		362.5	0.302		362.5	0.234		362.5	0.479		362.5	0.303		425	0.173		566	1300		591	530.5		635	1961		669	350.3		985	141.846		1025	72.1345		362.5	1.3508		362.5	0.1936		362.5	0.5696		362.5	0.5676		362.5
	363	0.516		363	0.301		363	0.235		363	0.483		363	0.305		426	0.175		566.2	1319		591.2	536.2		635.2	1973		669.2	354.2		986	141.986		1026	74.0917		363	1.3453		363	0.191		363	0.5699		363	0.5704		363
	363.5	0.515		363.5	0.301		363.5	0.235		363.5	0.487		363.5	0.308		427	0.177		566.4	1338		591.4	542		635.4	1985		669.4	357.9		987	142.405		1027	76.4216		363.5	1.3359		363.5	0.1888		363.5	0.5704		363.5	0.5712		363.5
	364	0.515		364	0.301		364	0.235		364	0.491		364	0.31		428	0.18		566.6	1358		591.6	547.9		635.6	1997		669.6	361.8		988	142.685		1028	78.6117		364	1.3298		364	0.1858		364	0.5711		364	0.5722		364
	364.5	0.515		364.5	0.3		364.5	0.235		364.5	0.494		364.5	0.313		429	0.182		566.8	1377		591.8	553.9		635.8	2009		669.8	365.6		989	142.731		1029	80.7087		364.5	1.3234		364.5	0.1835		364.5	0.571		364.5	0.5728		364.5
	365	0.514		365	0.3		365	0.235		365	0.498		365	0.315		430	0.185		567	1397		592	559.9		636	2021		670	369.4		990	142.591		1030	82.526		365	1.3187		365	0.1803		365	0.5693		365	0.5742		365
	365.5	0.514		365.5	0.3		365.5	0.235		365.5	0.501		365.5	0.317		431	0.188		567.2	1417		592.2	566.1		636.2	2033		670.2	373.4		991	142.871		1031	84.7627		365.5	1.3113		365.5	0.1783		365.5	0.5709		365.5	0.5774		365.5
	366	0.514		366	0.3		366	0.235		366	0.505		366	0.318		432	0.191		567.4	1438		592.4	572.2		636.4	2045		670.4	377.5		992	143.197		1032	86.9063		366	1.3077		366	0.1764		366	0.5703		366	0.578		366
	366.5	0.514		366.5	0.3		366.5	0.235		366.5	0.508		366.5	0.32		433	0.194		567.6	1459		592.6	578.5		636.6	2058		670.6	381.4		993	143.523		1033	88.9566		366.5	1.3006		366.5	0.1748		366.5	0.5691		366.5	0.5774		366.5
	367	0.515		367	0.3		367	0.235		367	0.511		367	0.321		434	0.197		567.8	1481		592.8	584.6		636.8	2070		670.8	385.4		994	143.477		1034	91.1001		367	1.2979		367	0.1728		367	0.5682		367	0.5806		367
	367.5	0.515		367.5	0.3		367.5	0.235		367.5	0.514		367.5	0.322		435	0.201		568	1503		593	590.6		637	2082		671	389.4		995	143.71		1035	93.0107		367.5	1.2923		367.5	0.1703		367.5	0.5674		367.5	0.58		367.5
	368	0.516		368	0.301		368	0.234		368	0.517		368	0.323		436	0.204		568.2	1526		593.2	596.8		637.2	2095		671.2	393.4		996	143.85		1036	95.1542		368	1.2877		368	0.1689		368	0.5679		368	0.5826		368
	368.5	0.517		368.5	0.301		368.5	0.234		368.5	0.52		368.5	0.324		437	0.207		568.4	1549		593.4	603.2		637.4	2107		671.4	397.4		997	143.896		1037	97.2977		368.5	1.2855		368.5	0.1675		368.5	0.5654		368.5	0.5818		368.5
	369	0.517		369	0.301		369	0.233		369	0.522		369	0.325		438	0.211		568.6	1572		593.6	609.3		637.6	2119		671.6	401.5		998	144.222		1038	99.3481		369	1.2814		369	0.1667		369	0.5645		369	0.583		369
	369.5	0.518		369.5	0.301		369.5	0.233		369.5	0.524		369.5	0.325		439	0.214		568.8	1596		593.8	615.6		637.8	2132		671.8	405.7		999	144.409		1039	101.398		369.5	1.2797		369.5	0.1661		369.5	0.5633		369.5	0.5842		369.5
	370	0.519		370	0.301		370	0.233		370	0.526		370	0.326		440	0.218		569	1620		594	621.5		638	2144		672	409.9		1000	145.061		1040	103.542		370	1.2757		370	0.1642		370	0.5613		370	0.585		370
	370.5	0.52		370.5	0.302		370.5	0.232		370.5	0.529		370.5	0.326		441	0.221		569.2	1644		594.2	627.7		638.2	2156		672.2	414.2		1001	145.294		1041	105.732		370.5	1.2729		370.5	0.1636		370.5	0.5594		370.5	0.5854		370.5
	371	0.521		371	0.302		371	0.232		371	0.53		371	0.326		442	0.225		569.4	1669		594.4	633.8		638.4	2169		672.4	418.4		1002	145.481		1042	107.969		371	1.2695		371	0.1627		371	0.5571		371	0.5864		371
	371.5	0.522		371.5	0.302		371.5	0.231		371.5	0.532		371.5	0.325		443	0.229		569.6	1694		594.6	640.1		638.6	2181		672.6	422.8		1003	145.76		1043	110.112		371.5	1.2674		371.5	0.1612		371.5	0.5555		371.5	0.5866		371.5
	372	0.524		372	0.302		372	0.23		372	0.532		372	0.324		444	0.232		569.8	1719		594.8	646.2		638.8	2193		672.8	427.2		1004	145.947		1044	112.069		372	1.2637		372	0.1609		372	0.5524		372	0.588		372
	372.5	0.526		372.5	0.303		372.5	0.23		372.5	0.532		372.5	0.323		445	0.236		570	1745		595	652.5		639	2205		673	431.5		1005	146.226		1045	113.98		372.5	1.2396		372.5	0.1607		372.5	0.5434		372.5	0.582		372.5
	373	0.528		373	0.303		373	0.229		373	0.532		373	0.321		446	0.239		570.2	1771		595.2	658.7		639.2	2218		673.2	435.7		1006	146.413		1046	116.403		373	1.2377		373	0.1594		373	0.5406		373	0.5824		373
	373.5	0.529		373.5	0.303		373.5	0.228		373.5	0.533		373.5	0.32		447	0.243		570.4	1797		595.4	664.9		639.4	2230		673.4	440.1		1007	146.506		1047	118.267		373.5	1.2345		373.5	0.1596		373.5	0.5371		373.5	0.5826		373.5
	374	0.53		374	0.304		374	0.227		374	0.534		374	0.319		448	0.247		570.6	1823		595.6	671.2		639.6	2242		673.6	444.6		1008	146.785		1048	120.364		374	1.2324		374	0.1583		374	0.5325		374	0.583		374
	374.5	0.531		374.5	0.304		374.5	0.226		374.5	0.534		374.5	0.317		449	0.25		570.8	1852		595.8	677.5		639.8	2254		673.8	449.2		1009	146.832		1049	122.321		374.5	1.228		374.5	0.1581		374.5	0.5286		374.5	0.583		374.5
	375	0.533		375	0.305		375	0.225		375	0.534		375	0.315		450	0.254		571	1879		596	683.7		640	2266		674	453.5		1010	146.925		1050	124.371		375	1.224		375	0.1574		375	0.5252		375	0.581		375
	375.5	0.534		375.5	0.305		375.5	0.224		375.5	0.534		375.5	0.313		451	0.257		571.2	1908		596.2	690.1		640.2	2278		674.2	458.1		1011	146.879		1051	126.422		375.5	1.2204		375.5	0.1568		375.5	0.5206		375.5	0.5816		375.5
	376	0.535		376	0.305		376	0.223		376	0.534		376	0.311		452	0.261		571.4	1937		596.4	696.4		640.4	2290		674.4	462.7		1012	147.065		1052	128.332		376	1.2166		376	0.1568		376	0.5155		376	0.581		376
	376.5	0.536		376.5	0.306		376.5	0.222		376.5	0.533		376.5	0.309		453	0.264		571.6	1967		596.6	702.9		640.6	2302		674.6	467.3		1013	146.832		1053	130.336		376.5	1.213		376.5	0.1561		376.5	0.5111		376.5	0.5796		376.5
	377	0.537		377	0.306		377	0.221		377	0.533		377	0.307		454	0.268		571.8	1996		596.8	709.5		640.8	2313		674.8	471.9		1014	146.785		1054	132.386		377	1.2085		377	0.1559		377	0.5063		377	0.5792		377
	377.5	0.539		377.5	0.307		377.5	0.219		377.5	0.532		377.5	0.304		455	0.271		572	2026		597	715.9		641	2325		675	476.6		1015	146.413		1055	134.39		377.5	1.2031		377.5	0.1552		377.5	0.5006		377.5	0.5788		377.5
	378	0.54		378	0.307		378	0.218		378	0.53		378	0.302		456	0.274		572.2	2055		597.2	722.6		641.2	2337		675.2	481.4		1016	146.319		1056	136.394		378	1.1992		378	0.1545		378	0.4948		378	0.5756		378
	378.5	0.541		378.5	0.307		378.5	0.217		378.5	0.529		378.5	0.299		457	0.278		572.4	2085		597.4	729.2		641.4	2349		675.4	485.9		1017	146.133		1057	138.398		378.5	1.1943		378.5	0.1534		378.5	0.4889		378.5	0.5744		378.5
	379	0.542		379	0.307		379	0.216		379	0.527		379	0.296		458	0.281		572.6	2116		597.6	735.9		641.6	2360		675.6	490.8		1018	145.853		1058	140.308		379	1.1899		379	0.1529		379	0.483		379	0.5734		379
	379.5	0.543		379.5	0.308		379.5	0.214		379.5	0.525		379.5	0.293		459	0.284		572.8	2147		597.8	742.5		641.8	2372		675.8	495.6		1019	145.294		1059	141.939		379.5	1.1856		379.5	0.1527		379.5	0.4761		379.5	0.5708		379.5
	380	0.544		380	0.308		380	0.212		380	0.523		380	0.29		460	0.286		573	2178		598	749.1		642	2383		676	500.4		1020	145.061		1060	143.71		380	1.1803		380	0.1521		380	0.4708		380	0.5698		380
	380.5	0.545		380.5	0.308		380.5	0.211		380.5	0.521		380.5	0.287		461	0.289		573.2	2209		598.2	755.7		642.2	2396		676.2	505.1		1021	144.875		1061	145.993		380.5	1.1751		380.5	0.1516		380.5	0.4638		380.5	0.5672		380.5
	381	0.546		381	0.309		381	0.209		381	0.519		381	0.284		462	0.292		573.4	2241		598.4	762.3		642.4	2407		676.4	510		1022	144.688		1062	147.764		381	1.169		381	0.1503		381	0.4564		381	0.5644		381
	381.5	0.547		381.5	0.308		381.5	0.207		381.5	0.516		381.5	0.281		463	0.294		573.6	2272		598.6	768.8		642.6	2419		676.6	514.8		1023	143.803		1063	149.861		381.5	1.1631		381.5	0.1502		381.5	0.4501		381.5	0.5612		381.5
	382	0.548		382	0.308		382	0.206		382	0.513		382	0.278		464	0.296		573.8	2304		598.8	775.3		642.8	2431		676.8	519.8		1024	143.291		1064	151.585		382	1.1576		382	0.1483		382	0.4428		382	0.557		382
	382.5	0.549		382.5	0.308		382.5	0.204		382.5	0.51		382.5	0.275		465	0.299		574	2336		599	781.9		643	2443		677	524.7		1025	142.638		1065	153.356		382.5	1.1522		382.5	0.1483		382.5	0.4353		382.5	0.5534		382.5
	383	0.55		383	0.308		383	0.202		383	0.507		383	0.272		466	0.3		574.2	2369		599.2	788.5		643.2	2455		677.2	529.8		1026	141.846		1066	155.406		383	1.1476		383	0.1479		383	0.4283		383	0.5504		383
	383.5	0.551		383.5	0.308		383.5	0.2		383.5	0.503		383.5	0.27		467	0.302		574.4	2401		599.4	795.1		643.4	2467		677.4	534.8		1027	141.38		1067	156.851		383.5	1.1408		383.5	0.1463		383.5	0.4215		383.5	0.5468		383.5
	384	0.551		384	0.308		384	0.198		384	0.5		384	0.267		468	0.304		574.6	2434		599.6	801.6		643.6	2479		677.6	539.7		1028	141.007		1068	158.435		384	1.136		384	0.1459		384	0.4146		384	0.5424		384
	384.5	0.552		384.5	0.308		384.5	0.196		384.5	0.496		384.5	0.264		469	0.305		574.8	2467		599.8	808.4		643.8	2491		677.8	544.8		1029	140.355		1069	160.019		384.5	1.1311		384.5	0.1452		384.5	0.4068		384.5	0.5378		384.5
	385	0.552		385	0.308		385	0.194		385	0.492		385	0.261		470	0.307		575	2500		600	815		644	2503		678	549.8		1030	139.469		1070	161.231		385	1.1252		385	0.1442		385	0.3993		385	0.5336		385
	385.5	0.553		385.5	0.307		385.5	0.192		385.5	0.488		385.5	0.259		471	0.308		575.2	2534		600.2	822.1		644.2	2515		678.2	554.8		1031	138.537		1071	162.908		385.5	1.12		385.5	0.1432		385.5	0.3926		385.5	0.5292		385.5
	386	0.553		386	0.307		386	0.19		386	0.484		386	0.256		472	0.309		575.4	2568		600.4	828.7		644.4	2528		678.4	559.8		1032	137.745		1072	164.539		386	1.1158		386	0.1424		386	0.3846		386	0.523		386
	386.5	0.553		386.5	0.307		386.5	0.188		386.5	0.479		386.5	0.254		473	0.309		575.6	2602		600.6	835.6		644.6	2540		678.6	565		1033	136.906		1073	166.124		386.5	1.1105		386.5	0.1421		386.5	0.3775		386.5	0.5162		386.5
	387	0.553		387	0.306		387	0.186		387	0.475		387	0.252		474	0.31		575.8	2636		600.8	842.5		644.8	2552		678.8	569.9		1034	135.975		1074	167.475		387	1.106		387	0.1414		387	0.3708		387	0.513		387
	387.5	0.553		387.5	0.305		387.5	0.184		387.5	0.47		387.5	0.25		475	0.311		576	2670		601	849.4		645	2565		679	575.1		1035	134.856		1075	168.593		387.5	1.1007		387.5	0.1407		387.5	0.3634		387.5	0.5062		387.5
	388	0.552		388	0.305		388	0.182		388	0.466		388	0.248		476	0.311		576.2	2704		601.2	856.4		645.2	2577		679.2	580		1036	133.924		1076	169.712		388	1.0974		388	0.14		388	0.3568		388	0.5016		388
	388.5	0.551		388.5	0.304		388.5	0.18		388.5	0.461		388.5	0.246		477	0.311		576.4	2737		601.4	863.1		645.4	2589		679.4	585.1		1037	133.225		1077	171.156		388.5	1.0936		388.5	0.1393		388.5	0.3493		388.5	0.4946		388.5
	389	0.55		389	0.303		389	0.178		389	0.456		389	0.244		478	0.311		576.6	2771		601.6	870.1		645.6	2602		679.6	590.1		1038	132.34		1078	172.508		389	1.0901		389	0.1387		389	0.3426		389	0.488		389
	389.5	0.549		389.5	0.302		389.5	0.175		389.5	0.451		389.5	0.242		479	0.311		576.8	2805		601.8	877.2		645.8	2614		679.8	595.3		1039	131.315		1079	173.673		389.5	1.0862		389.5	0.1386		389.5	0.3361		389.5	0.4814		389.5
	390	0.548		390	0.301		390	0.173		390	0.446		390	0.24		480	0.311		577	2840		602	884.4		646	2625		680	600.5		1040	130.336		1080	174.931		390	1.0841		390	0.1384		390	0.3298		390	0.475		390
	390.5	0.547		390.5	0.3		390.5	0.171		390.5	0.441		390.5	0.239		481	0.31		577.2	2875		602.2	891.3		646.2	2637		680.2	605.9		1041	129.264		1081	176.375		390.5	1.0807		390.5	0.1381		390.5	0.3238		390.5	0.4686		390.5
	391	0.545		391	0.299		391	0.169		391	0.436		391	0.238		482	0.31		577.4	2911		602.4	898.8		646.4	2649		680.4	611.4		1042	128.332		1082	177.494		391	1.0775		391	0.1373		391	0.3175		391	0.4618		391
	391.5	0.543		391.5	0.297		391.5	0.166		391.5	0.431		391.5	0.237		483	0.31		577.6	2947		602.6	906		646.6	2661		680.6	616.9		1043	127.633		1083	178.286		391.5	1.0757		391.5	0.1371		391.5	0.3123		391.5	0.4548		391.5
	392	0.54		392	0.296		392	0.164		392	0.425		392	0.235		484	0.309		577.8	2983		602.8	913.7		646.8	2673		680.8	622.5		1044	126.608		1084	179.358		392	1.075		392	0.1377		392	0.3069		392	0.4484		392
	392.5	0.538		392.5	0.294		392.5	0.162		392.5	0.42		392.5	0.234		485	0.308		578	3020		603	921.2		647	2684		681	628.1		1045	125.723		1085	180.709		392.5	1.0729		392.5	0.1373		392.5	0.3014		392.5	0.44		392.5
	393	0.534		393	0.292		393	0.159		393	0.414		393	0.233		486	0.308		578.2	3058		603.2	928.8		647.2	2696		681.2	634		1046	124.418		1086	181.921		393	1.0718		393	0.1371		393	0.2966		393	0.4342		393
	393.5	0.531		393.5	0.29		393.5	0.157		393.5	0.409		393.5	0.233		487	0.307		578.4	3095		603.4	936.5		647.4	2708		681.4	639.8		1047	123.253		1087	182.666		393.5	1.0707		393.5	0.1375		393.5	0.292		393.5	0.4264		393.5
	394	0.528		394	0.288		394	0.155		394	0.403		394	0.232		488	0.306		578.6	3134		603.6	944.5		647.6	2720		681.6	645.5		1048	122.135		1088	183.458		394	1.071		394	0.1372		394	0.2868		394	0.4196		394
	394.5	0.524		394.5	0.286		394.5	0.152		394.5	0.398		394.5	0.232		489	0.305		578.8	3171		603.8	952.7		647.8	2733		681.8	651.2		1049	121.203		1089	184.437		394.5	1.0699		394.5	0.1376		394.5	0.2825		394.5	0.412		394.5
	395	0.519		395	0.284		395	0.15		395	0.392		395	0.231		490	0.304		579	3210		604	961		648	2745		682	657.3		1050	119.945		1090	185.276		395	1.0715		395	0.138		395	0.2787		395	0.4046		395
	395.5	0.514		395.5	0.281		395.5	0.148		395.5	0.386		395.5	0.231		491	0.302		579.2	3248		604.2	969.4		648.2	2757		682.2	663.1		1051	118.593		1091	186.021		395.5	1.072		395.5	0.139		395.5	0.2744		395.5	0.3982		395.5
	396	0.509		396	0.278		396	0.145		396	0.38		396	0.231		492	0.301		579.4	3288		604.4	977.6		648.4	2768		682.4	669.1		1052	117.475		1092	186.441		396	1.0725		396	0.1391		396	0.2713		396	0.391		396
	396.5	0.503		396.5	0.275		396.5	0.143		396.5	0.374		396.5	0.231		493	0.3		579.6	3327		604.6	985.8		648.6	2780		682.6	675.1		1053	116.59		1093	187.466		396.5	1.0737		396.5	0.1398		396.5	0.2675		396.5	0.3846		396.5
	397	0.497		397	0.272		397	0.141		397	0.369		397	0.231		494	0.299		579.8	3366		604.8	993.8		648.8	2792		682.8	681		1054	115.471		1094	187.745		397	1.0754		397	0.1398		397	0.2643		397	0.3776		397
	397.5	0.491		397.5	0.269		397.5	0.139		397.5	0.363		397.5	0.231		495	0.297		580	3405		605	1002		649	2804		683	687.2		1055	114.12		1095	188.351		397.5	1.0778		397.5	0.1413		397.5	0.2615		397.5	0.3716		397.5
	398	0.485		398	0.266		398	0.136		398	0.357		398	0.231		496	0.296		580.2	3444		605.2	1010		649.2	2816		683.2	693.4		1056	113.234		1096	188.957		398	1.0809		398	0.1412		398	0.2586		398	0.3654		398
	398.5	0.478		398.5	0.263		398.5	0.134		398.5	0.351		398.5	0.232		497	0.295		580.4	3484		605.4	1019		649.4	2827		683.4	699.6		1057	112.256		1097	189.33		398.5	1.0824		398.5	0.1426		398.5	0.2563		398.5	0.3594		398.5
	399	0.471		399	0.259		399	0.132		399	0.346		399	0.232		498	0.293		580.6	3523		605.6	1027		649.6	2838		683.6	705.7		1058	110.998		1098	189.703		399	1.0864		399	0.1437		399	0.2539		399	0.3534		399
	399.5	0.463		399.5	0.255		399.5	0.13		399.5	0.34		399.5	0.232		499	0.292		580.8	3562		605.8	1035		649.8	2849		683.8	712		1059	109.833		1099	189.936		399.5	1.0888		399.5	0.1446		399.5	0.2519		399.5	0.3472		399.5
	400	0.455		400	0.251		400	0.127		400	0.334		400	0.233		500	0.29		581	3602		606	1043		650	2860		684	718.3		1060	108.435		1100	190.215		400	1.0928		400	0.1455		400	0.2502		400	0.342		400
	400.5	0.447		400.5	0.248		400.5	0.125		400.5	0.329		400.5	0.234		501	0.288		581.2	3642		606.2	1050		650.2	2870		684.2	724.6		1061	107.41		1101	190.868		400.5	1.0969		400.5	0.1469		400.5	0.2484		400.5	0.336		400.5
	401	0.439		401	0.244		401	0.123		401	0.323		401	0.234		502	0.286		581.4	3680		606.4	1058		650.4	2881		684.4	731		1062	106.198		1102	191.24		401	1.1007		401	0.1472		401	0.2467		401	0.3302		401
	401.5	0.43		401.5	0.24		401.5	0.121		401.5	0.317		401.5	0.235		503	0.285		581.6	3720		606.6	1066		650.6	2891		684.6	737.4		1063	104.754		1103	191.8		401.5	1.1051		401.5	0.1489		401.5	0.2449		401.5	0.3252		401.5
	402	0.421		402	0.235		402	0.119		402	0.311		402	0.236		504	0.283		581.8	3759		606.8	1073		650.8	2902		684.8	743.7		1064	103.542		1104	192.033		402	1.1093		402	0.1502		402	0.244		402	0.3206		402
	402.5	0.412		402.5	0.231		402.5	0.117		402.5	0.305		402.5	0.237		505	0.281		582	3799		607	1081		651	2911		685	750.3		1065	102.703		1105	192.126		402.5	1.1149		402.5	0.1523		402.5	0.2428		402.5	0.3156		402.5
	403	0.402		403	0.226		403	0.115		403	0.299		403	0.238		506	0.279		582.2	3838		607.2	1089		651.2	2921		685.2	757		1066	101.771		1106	192.219		403	1.1193		403	0.153		403	0.242		403	0.3092		403
	403.5	0.393		403.5	0.222		403.5	0.113		403.5	0.294		403.5	0.239		507	0.276		582.4	3877		607.4	1096		651.4	2931		685.4	763.7		1067	100.793		1107	192.405		403.5	1.1248		403.5	0.1547		403.5	0.2412		403.5	0.3056		403.5
	404	0.383		404	0.217		404	0.111		404	0.288		404	0.24		508	0.274		582.6	3918		607.6	1104		651.6	2940		685.6	770.4		1068	99.6743		1108	192.499		404	1.1303		404	0.1567		404	0.2403		404	0.3018		404
	404.5	0.373		404.5	0.212		404.5	0.109		404.5	0.282		404.5	0.241		509	0.272		582.8	3959		607.8	1111		651.8	2950		685.8	777.2		1069	98.5559		1109	192.545		404.5	1.1351		404.5	0.1578		404.5	0.2399		404.5	0.2978		404.5
	405	0.363		405	0.207		405	0.107		405	0.276		405	0.242		510	0.269		583	4000		608	1119		652	2961		686	784		1070	97.3909		1110	192.545		405	1.1404		405	0.1592		405	0.239		405	0.2932		405
	405.5	0.353		405.5	0.203		405.5	0.105		405.5	0.27		405.5	0.243		511	0.266		583.2	4042		608.2	1126		652.2	2971		686.2	790.8		1071	96.3192		1111	192.172		405.5	1.1458		405.5	0.1609		405.5	0.2389		405.5	0.2896		405.5
	406	0.343		406	0.198		406	0.103		406	0.265		406	0.244		512	0.264		583.4	4086		608.4	1133		652.4	2982		686.4	797.5		1072	95.1542		1112	191.8		406	1.1498		406	0.1626		406	0.239		406	0.2872		406
	406.5	0.332		406.5	0.193		406.5	0.101		406.5	0.259		406.5	0.245		513	0.261		583.6	4129		608.6	1141		652.6	2993		686.6	804.1		1073	94.3154		1113	191.52		406.5	1.1551		406.5	0.1645		406.5	0.2385		406.5	0.2838		406.5
	407	0.322		407	0.188		407	0.099		407	0.254		407	0.246		514	0.258		583.8	4173		608.8	1148		652.8	3004		686.8	810.9		1074	93.3835		1114	191.054		407	1.1592		407	0.165		407	0.2388		407	0.2802		407
	407.5	0.312		407.5	0.184		407.5	0.098		407.5	0.248		407.5	0.247		515	0.255		584	4216		609	1155		653	3015		687	817.3		1075	92.3583		1115	190.868		407.5	1.1646		407.5	0.1665		407.5	0.2387		407.5	0.2774		407.5
	408	0.302		408	0.179		408	0.096		408	0.243		408	0.248		516	0.251		584.2	4261		609.2	1163		653.2	3026		687.2	823.9		1076	91.5195		1116	190.635		408	1.1684		408	0.168		408	0.2384		408	0.274		408
	408.5	0.293		408.5	0.174		408.5	0.094		408.5	0.237		408.5	0.249		517	0.248		584.4	4306		609.4	1171		653.4	3037		687.4	830.4		1077	90.7274		1117	190.169		408.5	1.173		408.5	0.1688		408.5	0.2393		408.5	0.273		408.5
	409	0.283		409	0.17		409	0.093		409	0.232		409	0.25		518	0.244		584.6	4352		609.6	1178		653.6	3048		687.6	836.9		1078	89.3294		1118	189.749		409	1.1764		409	0.1707		409	0.239		409	0.2698		409
	409.5	0.274		409.5	0.165		409.5	0.091		409.5	0.227		409.5	0.251		519	0.24		584.8	4396		609.8	1186		653.8	3059		687.8	843.4		1079	88.677		1119	189.423		409.5	1.1791		409.5	0.1716		409.5	0.2396		409.5	0.2674		409.5
	410	0.264		410	0.161		410	0.09		410	0.221		410	0.253		520	0.237		585	4443		610	1194		654	3070		688	849.7		1080	87.8848		1120	188.677		410	1.1834		410	0.1731		410	0.24		410	0.266		410
	410.5	0.255		410.5	0.156		410.5	0.088		410.5	0.216		410.5	0.254		521	0.233		585.2	4488		610.2	1202		654.2	3082		688.2	856.3		1081	86.9063		1121	187.885		410.5	1.1864		410.5	0.1733		410.5	0.2405		410.5	0.263		410.5
	411	0.246		411	0.152		411	0.086		411	0.211		411	0.255		522	0.229		585.4	4534		610.4	1210		654.4	3094		688.4	863.1		1082	86.1607		1122	187.186		411	1.1883		411	0.1744		411	0.2411		411	0.262		411
	411.5	0.237		411.5	0.148		411.5	0.085		411.5	0.205		411.5	0.256		523	0.224		585.6	4579		610.6	1218		654.6	3106		688.6	869.8		1083	85.4151		1123	186.534		411.5	1.1896		411.5	0.1755		411.5	0.2415		411.5	0.2604		411.5
	412	0.228		412	0.144		412	0.084		412	0.2		412	0.257		524	0.22		585.8	4623		610.8	1226		654.8	3118		688.8	876.4		1084	84.5763		1124	185.602		412	1.1921		412	0.1762		412	0.2421		412	0.259		412
	412.5	0.22		412.5	0.14		412.5	0.082		412.5	0.195		412.5	0.257		525	0.216		586	4668		611	1234		655	3129		689	883.3		1085	83.9706		1125	184.67		412.5	1.1933		412.5	0.1765		412.5	0.2426		412.5	0.2568		412.5
	413	0.213		413	0.136		413	0.081		413	0.19		413	0.258		526	0.211		586.2	4710		611.2	1242		655.2	3141		689.2	889.9		1086	83.1318		1126	183.831		413	1.194		413	0.1768		413	0.2437		413	0.2568		413
	413.5	0.205		413.5	0.132		413.5	0.08		413.5	0.185		413.5	0.259		527	0.207		586.4	4753		611.4	1250		655.4	3152		689.4	896.9		1087	82.1066		1127	182.573		413.5	1.1943		413.5	0.1773		413.5	0.2441		413.5	0.2554		413.5
	414	0.198		414	0.128		414	0.078		414	0.18		414	0.26		528	0.202		586.6	4794		611.6	1258		655.6	3164		689.6	903.8		1088	81.4076		1128	181.548		414	1.1944		414	0.1776		414	0.2444		414	0.2542		414
	414.5	0.191		414.5	0.125		414.5	0.077		414.5	0.175		414.5	0.261		529	0.198		586.8	4835		611.8	1266		655.8	3175		689.8	910.9		1089	80.4757		1129	180.663		414.5	1.1938		414.5	0.1771		414.5	0.2453		414.5	0.2532		414.5
	415	0.184		415	0.122		415	0.076		415	0.17		415	0.262		530	0.193		587	4875		612	1274		656	3187		690	917.8		1090	79.6369		1130	179.637		415	1.1927		415	0.1773		415	0.246		415	0.2524		415
	415.5	0.178		415.5	0.118		415.5	0.075		415.5	0.165		415.5	0.262		531	0.188		587.2	4917		612.2	1282		656.2	3198		690.2	925		1091	78.9379		1131	178.239		415.5	1.1917		415.5	0.1765		415.5	0.2464		415.5	0.2516		415.5
	416	0.171		416	0.115		416	0.073		416	0.16		416	0.262		532	0.184		587.4	4957		612.4	1290		656.4	3209		690.4	932.1		1092	78.0991		1132	177.074		416	1.1916		416	0.1763		416	0.247		416	0.251		416
	416.5	0.165		416.5	0.111		416.5	0.072		416.5	0.155		416.5	0.261		533	0.179		587.6	4999		612.6	1298		656.6	3220		690.6	939.4		1093	77.4934		1133	176.003		416.5	1.1694		416.5	0.1759		416.5	0.248		416.5	0.2518		416.5
	417	0.159		417	0.108		417	0.071		417	0.149		417	0.261		534	0.174		587.8	5040		612.8	1306		656.8	3231		690.8	946.6		1094	76.7012		1134	174.605		417	1.168		417	0.1749		417	0.248		417	0.2506		417
	417.5	0.154		417.5	0.105		417.5	0.07		417.5	0.145		417.5	0.261		535	0.169		588	5081		613	1315		657	3242		691	954		1095	75.8158		1135	173.347		417.5	1.1658		417.5	0.1741		417.5	0.2486		417.5	0.2506		417.5
	418	0.149		418	0.103		418	0.069		418	0.14		418	0.262		536	0.165		588.2	5124		613.2	1323		657.2	3252		691.2	961.4		1096	75.0702		1136	171.669		418	1.1638		418	0.1734		418	0.2487		418	0.2498		418
	418.5	0.145		418.5	0.1		418.5	0.068		418.5	0.136		418.5	0.262		537	0.161		588.4	5166		613.4	1331		657.4	3262		691.4	969.1		1097	74.511		1137	170.271		418.5	1.1621		418.5	0.1725		418.5	0.2486		418.5	0.2494		418.5
	419	0.141		419	0.098		419	0.067		419	0.131		419	0.262		538	0.156		588.6	5209		613.6	1339		657.6	3272		691.6	976.7		1098	73.5791		1138	168.64		419	1.1596		419	0.1708		419	0.2498		419	0.2496		419
	419.5	0.137		419.5	0.096		419.5	0.066		419.5	0.127		419.5	0.262		539	0.151		588.8	5253		613.8	1347		657.8	3282		691.8	984.3		1099	72.8801		1139	166.963		419.5	1.1563		419.5	0.1703		419.5	0.2501		419.5	0.2502		419.5
	420	0.133		420	0.094		420	0.065		420	0.123		420	0.262		540	0.146		589	5298		614	1354		658	3291		692	992.2		1100	72.0413		1140	166.031		420	1.1542		420	0.1687		420	0.2501		420	0.25		420
	420.5	0.13		420.5	0.092		420.5	0.064		420.5	0.119		420.5	0.262		541	0.142		589.2	5342		614.2	1362		658.2	3301		692.2	999.9		1101	71.3423		1141	164.586		420.5	1.1514		420.5	0.1672		420.5	0.2503		420.5	0.2494		420.5
	421	0.127		421	0.09		421	0.064		421	0.115		421	0.262		542	0.137		589.4	5388		614.4	1370		658.4	3310		692.4	1008		1102	70.5036		1142	163.328		421	1.1481		421	0.1661		421	0.2499		421	0.25		421
	421.5	0.124		421.5	0.088		421.5	0.063		421.5	0.111		421.5	0.262		543	0.132		589.6	5433		614.6	1378		658.6	3319		692.6	1016		1103	69.6648		1143	161.837		421.5	1.1461		421.5	0.1648		421.5	0.2498		421.5	0.2496		421.5
	422	0.122		422	0.087		422	0.062		422	0.107		422	0.262		544	0.128		589.8	5481		614.8	1386		658.8	3328		692.8	1024		1104	69.0124		1144	160.346		422	1.1434		422	0.1638		422	0.2501		422	0.2506		422
	422.5	0.12		422.5	0.085		422.5	0.061		422.5	0.103		422.5	0.262		545	0.124		590	5526		615	1394		659	3337		693	1032		1105	68.4532		1145	158.854		422.5	1.1404		422.5	0.1617		422.5	0.2499		422.5	0.2508		422.5
	423	0.118		423	0.084		423	0.061		423	0.099		423	0.262		546	0.119		590.2	5571		615.2	1401		659.2	3346		693.2	1040		1106	67.8475		1146	157.41		423	1.1374		423	0.1604		423	0.2495		423	0.2508		423
	423.5	0.117		423.5	0.083		423.5	0.06		423.5	0.096		423.5	0.262		547	0.115		590.4	5616		615.4	1409		659.4	3355		693.4	1048		1107	67.2883		1147	155.779		423.5	1.1348		423.5	0.1594		423.5	0.249		423.5	0.2512		423.5
	424	0.115		424	0.082		424	0.059		424	0.092		424	0.262		548	0.111		590.6	5661		615.6	1417		659.6	3364		693.6	1056		1108	66.8223		1148	154.474		424	1.1313		424	0.1577		424	0.2489		424	0.2526		424
	424.5	0.114		424.5	0.081		424.5	0.059		424.5	0.089		424.5	0.262		549	0.107		590.8	5705		615.8	1425		659.8	3373		693.8	1064		1109	66.1233		1149	153.03		424.5	1.1285		424.5	0.156		424.5	0.2485		424.5	0.2518		424.5
	425	0.113		425	0.08		425	0.058		425	0.085		425	0.261		550	0.103		591	5749		616	1432		660	3383		694	1073		1110	65.5641		1150	151.911		425	1.1258		425	0.1548		425	0.2481		425	0.252		425
	425.5	0.113		425.5	0.079		425.5	0.058		425.5	0.082		425.5	0.261		551	0.099		591.2	5791		616.2	1440		660.2	3391		694.2	1081		1111	64.8652		1151	150.793		425.5	1.1226		425.5	0.1532		425.5	0.2477		425.5	0.2532		425.5
	426	0.112		426	0.078		426	0.057		426	0.079		426	0.261		552	0.095		591.4	5831		616.4	1447		660.4	3401		694.4	1089		1112	64.2594		1152	149.628		426	1.1201		426	0.1522		426	0.2468		426	0.2534		426
	426.5	0.112		426.5	0.077		426.5	0.057		426.5	0.076		426.5	0.261		553	0.091		591.6	5870		616.6	1455		660.6	3410		694.6	1098		1113	63.5138		1153	148.463		426.5	1.1157		426.5	0.15		426.5	0.2464		426.5	0.254		426.5
	427	0.112		427	0.077		427	0.056		427	0.073		427	0.261		554	0.088		591.8	5908		616.8	1462		660.8	3420		694.8	1106		1114	62.9546		1154	147.531		427	1.1129		427	0.1489		427	0.2456		427	0.2538		427
	427.5	0.112		427.5	0.076		427.5	0.056		427.5	0.07		427.5	0.261		555	0.084		592	5946		617	1469		661	3429		695	1114		1115	62.3954		1155	146.319		427.5	1.1091		427.5	0.147		427.5	0.2443		427.5	0.2542		427.5
	428	0.112		428	0.076		428	0.055		428	0.067		428	0.26		556	0.081		592.2	5981		617.2	1476		661.2	3439		695.2	1123		1116	61.6965		1156	145.154		428	1.1064		428	0.1459		428	0.2437		428	0.2554		428
	428.5	0.112		428.5	0.075		428.5	0.055		428.5	0.064		428.5	0.26		557	0.078		592.4	6016		617.4	1483		661.4	3449		695.4	1131		1117	61.1839		1157	143.943		428.5	1.1021		428.5	0.1437		428.5	0.2428		428.5	0.2562		428.5
	429	0.113		429	0.075		429	0.054		429	0.062		429	0.26		558	0.075		592.6	6051		617.6	1490		661.6	3459		695.6	1140		1118	60.6713		1158	143.104		429	1.099		429	0.1432		429	0.2421		429	0.256		429
	429.5	0.114		429.5	0.075		429.5	0.054		429.5	0.059		429.5	0.26		559	0.072		592.8	6087		617.8	1496		661.8	3468		695.8	1148		1119	60.1587		1159	141.986		429.5	1.094		429.5	0.1411		429.5	0.241		429.5	0.2564		429.5
	430	0.115		430	0.074		430	0.053		430	0.057		430	0.26		560	0.069		593	6124		618	1502		662	3478		696	1157		1120	59.5063		1160	141.38		430	1.0906		430	0.1398		430	0.2404		430	0.257		430
	430.5	0.116		430.5	0.074		430.5	0.053		430.5	0.055		430.5	0.26		561	0.066		593.2	6161		618.2	1509		662.2	3488		696.2	1165		1121	58.6675		1161	140.821		430.5	1.0858		430.5	0.138		430.5	0.2391		430.5	0.2568		430.5
	431	0.117		431	0.074		431	0.052		431	0.053		431	0.26		562	0.063		593.4	6199		618.4	1515		662.4	3498		696.4	1174		1122	58.2482		1162	139.889		431	1.0825		431	0.1364		431	0.238		431	0.2576		431
	431.5	0.118		431.5	0.074		431.5	0.052		431.5	0.05		431.5	0.26		563	0.061		593.6	6237		618.6	1522		662.6	3508		696.6	1182		1123	57.5958		1163	139.423		431.5	1.0762		431.5	0.1344		431.5	0.2369		431.5	0.2586		431.5
	432	0.119		432	0.074		432	0.052		432	0.048		432	0.26		564	0.059		593.8	6277		618.8	1529		662.8	3517		696.8	1191		1124	57.3162		1164	138.258		432	1.0721		432	0.133		432	0.2359		432	0.2588		432
	432.5	0.121		432.5	0.074		432.5	0.051		432.5	0.046		432.5	0.26		565	0.056		594	6315		619	1535		663	3527		697	1200		1125	56.8502		1165	137.419		432.5	1.0663		432.5	0.1309		432.5	0.2342		432.5	0.259		432.5
	433	0.122		433	0.074		433	0.051		433	0.045		433	0.26		566	0.054		594.2	6354		619.2	1542		663.2	3536		697.2	1209		1126	56.2444		1166	136.906		433	1.0616		433	0.1293		433	0.2333		433	0.2592		433
	433.5	0.124		433.5	0.074		433.5	0.051		433.5	0.043		433.5	0.26		567	0.052		594.4	6391		619.4	1549		663.4	3545		697.4	1217		1127	55.6853		1167	136.301		433.5	1.0566		433.5	0.1271		433.5	0.2321		433.5	0.2602		433.5
	434	0.126		434	0.075		434	0.05		434	0.041		434	0.26		568	0.051		594.6	6429		619.6	1556		663.6	3554		697.6	1226		1128	54.9863		1168	135.975		434	1.0514		434	0.1257		434	0.2306		434	0.26		434
	434.5	0.128		434.5	0.075		434.5	0.05		434.5	0.04		434.5	0.261		569	0.049		594.8	6464		619.8	1563		663.8	3562		697.8	1235		1129	54.1941		1169	135.322		434.5	1.0451		434.5	0.1235		434.5	0.2289		434.5	0.2608		434.5
	435	0.13		435	0.075		435	0.05		435	0.038		435	0.261		570	0.047		595	6501		620	1569		664	3571		698	1244		1130	53.5883		1170	135.043		435	1.0394		435	0.1213		435	0.2278		435	0.2614		435
	435.5	0.132		435.5	0.076		435.5	0.05		435.5	0.037		435.5	0.261		571	0.046		595.2	6536		620.2	1576		664.2	3579		698.2	1253		1131	53.1689		1171	135.089		435.5	1.0328		435.5	0.1195		435.5	0.2265		435.5	0.2612		435.5
	436	0.134		436	0.076		436	0.049		436	0.036		436	0.261		572	0.044		595.4	6573		620.4	1582		664.4	3588		698.4	1262		1132	52.5166		1172	135.229		436	1.0278		436	0.1174		436	0.2246		436	0.2616		436
	436.5	0.136		436.5	0.076		436.5	0.049		436.5	0.034		436.5	0.262		573	0.043		595.6	6610		620.6	1589		664.6	3597		698.6	1271		1133	51.8642		1173	135.322		436.5	1.0206		436.5	0.115		436.5	0.2228		436.5	0.2618		436.5
	437	0.138		437	0.077		437	0.049		437	0.033		437	0.262		574	0.042		595.8	6648		620.8	1594		664.8	3605		698.8	1280		1134	51.3982		1174	135.369		437	1.0147		437	0.1136		437	0.2216		437	0.2622		437
	437.5	0.141		437.5	0.077		437.5	0.048		437.5	0.032		437.5	0.262		575	0.041		596	6688		621	1600		665	3614		699	1290		1135	50.7458		1175	135.369		437.5	1.0082		437.5	0.1107		437.5	0.2197		437.5	0.2624		437.5
	438	0.143		438	0.078		438	0.048		438	0.031		438	0.263		576	0.04		596.2	6729		621.2	1606		665.2	3623		699.2	1299		1136	50.1866		1176	135.462		438	1.0017		438	0.1088		438	0.2181		438	0.2624		438
	438.5	0.146		438.5	0.078		438.5	0.048		438.5	0.03		438.5	0.263		577	0.039		596.4	6772		621.4	1612		665.4	3631		699.4	1308		1137	49.4876		1177	135.555		438.5	0.9947		438.5	0.1065		438.5	0.2164		438.5	0.2628		438.5
	439	0.148		439	0.079		439	0.047		439	0.029		439	0.263		578	0.039		596.6	6815		621.6	1617		665.6	3640		699.6	1318		1138	48.7887		1178	135.835		439	0.9887		439	0.1043		439	0.2146		439	0.2624		439
	439.5	0.151		439.5	0.079		439.5	0.047		439.5	0.029		439.5	0.263		579	0.038		596.8	6861		621.8	1623		665.8	3649		699.8	1326		1139	47.9499		1179	135.881		439.5	0.9821		439.5	0.102		439.5	0.2129		439.5	0.2628		439.5
	440	0.154		440	0.08		440	0.047		440	0.028		440	0.264		580	0.037		597	6905		622	1629		666	3658		700	1336		1140	47.2975		1180	136.208		440	0.9749		440	0.1007		440	0.2107		440	0.2624		440
	440.5	0.157		440.5	0.081		440.5	0.047		440.5	0.027		440.5	0.264		581	0.037		597.2	6951		622.2	1634		666.2	3667		700.2	1345		1141	46.6451		1181	136.347		440.5	0.9687		440.5	0.0981		440.5	0.209		440.5	0.2626		440.5
	441	0.16		441	0.082		441	0.046		441	0.026		441	0.264		582	0.037		597.4	6996		622.4	1639		666.4	3676		700.4	1354		1142	46.2257		1182	136.86		441	0.9624		441	0.096		441	0.2067		441	0.2624		441
	441.5	0.163		441.5	0.082		441.5	0.046		441.5	0.026		441.5	0.264		583	0.036		597.6	7042		622.6	1644		666.6	3684		700.6	1363		1143	45.7598		1183	137.046		441.5	0.9553		441.5	0.0936		441.5	0.2049		441.5	0.2618		441.5
	442	0.166		442	0.083		442	0.046		442	0.025		442	0.265		584	0.036		597.8	7087		622.8	1649		666.8	3694		700.8	1372		1144	45.1074		1184	137.512		442	0.9495		442	0.0917		442	0.2029		442	0.2622		442
	442.5	0.169		442.5	0.084		442.5	0.046		442.5	0.025		442.5	0.265		585	0.036		598	7133		623	1653		667	3703		701	1382		1145	44.5016		1185	138.025		442.5	0.9434		442.5	0.0893		442.5	0.2007		442.5	0.2618		442.5
	443	0.172		443	0.085		443	0.045		443	0.024		443	0.265		586	0.036		598.2	7177		623.2	1658		667.2	3712		701.2	1391		1146	43.989		1186	138.537		443	0.9368		443	0.0874		443	0.1984		443	0.2612		443
	443.5	0.176		443.5	0.086		443.5	0.045		443.5	0.024		443.5	0.265		587	0.036		598.4	7222		623.4	1662		667.4	3720		701.4	1400		1147	43.8492		1187	139.003		443.5	0.9308		443.5	0.0859		443.5	0.1962		443.5	0.2608		443.5
	444	0.179		444	0.087		444	0.045		444	0.023		444	0.265		588	0.036		598.6	7267		623.6	1667		667.6	3729		701.6	1409		1148	43.3366		1188	139.19		444	0.9255		444	0.0838		444	0.1939		444	0.2598		444
	444.5	0.182		444.5	0.088		444.5	0.045		444.5	0.023		444.5	0.265		589	0.036		598.8	7311		623.8	1671		667.8	3737		701.8	1419		1149	42.7308		1189	139.609		444.5	0.9194		444.5	0.0818		444.5	0.1919		444.5	0.26		444.5
	445	0.186		445	0.089		445	0.045		445	0.023		445	0.265		590	0.036		599	7354		624	1675		668	3746		702	1428		1150	42.1717		1190	139.796		445	0.9143		445	0.08		445	0.189		445	0.259		445
	445.5	0.189		445.5	0.09		445.5	0.044		445.5	0.022		445.5	0.265		591	0.037		599.2	7395		624.2	1679		668.2	3755		702.2	1438		1151	41.7057		1191	139.889		445.5	0.9087		445.5	0.0786		445.5	0.1867		445.5	0.2582		445.5
	446	0.193		446	0.091		446	0.044		446	0.022		446	0.265		592	0.037		599.4	7436		624.4	1684		668.4	3763		702.4	1448		1152	41.1931		1192	139.982		446	0.9039		446	0.0769		446	0.1849		446	0.2584		446
	446.5	0.197		446.5	0.092		446.5	0.044		446.5	0.022		446.5	0.264		593	0.037		599.6	7474		624.6	1688		668.6	3771		702.6	1457		1153	40.8669		1193	140.262		446.5	0.8987		446.5	0.0752		446.5	0.1822		446.5	0.257		446.5
	447	0.2		447	0.093		447	0.044		447	0.022		447	0.264		594	0.038		599.8	7512		624.8	1694		668.8	3779		702.8	1467		1154	40.5873		1194	140.541		447	0.8942		447	0.0741		447	0.1797		447	0.257		447
	447.5	0.204		447.5	0.094		447.5	0.043		447.5	0.022		447.5	0.264		595	0.038		600	7548		625	1699		669	3788		703	1477		1155	40.3077		1195	140.867		447.5	0.8892		447.5	0.0726		447.5	0.1773		447.5	0.2562		447.5
	448	0.208		448	0.096		448	0.043		448	0.022		448	0.263		596	0.039		600.2	7585		625.2	1704		669.2	3796		703.2	1487		1156	39.9815		1196	140.774		448	0.8856		448	0.0714		448	0.1749		448	0.255		448
	448.5	0.212		448.5	0.097		448.5	0.043		448.5	0.022		448.5	0.263		597	0.04		600.4	7620		625.4	1709		669.4	3805		703.4	1497		1157	39.7486		1197	140.728		448.5	0.8812		448.5	0.07		448.5	0.1725		448.5	0.2542		448.5
	449	0.216		449	0.098		449	0.043		449	0.022		449	0.262		598	0.041		600.6	7657		625.6	1714		669.6	3812		703.6	1507		1158	39.5156		1198	140.308		449	0.8765		449	0.0691		449	0.1698		449	0.2532		449
	449.5	0.22		449.5	0.099		449.5	0.043		449.5	0.022		449.5	0.261		599	0.041		600.8	7692		625.8	1720		669.8	3821		703.8	1517		1159	39.7019		1199	139.935		449.5	0.8728		449.5	0.0677		449.5	0.1671		449.5	0.2518		449.5
	450	0.224		450	0.101		450	0.043		450	0.022		450	0.261		600	0.042		601	7728		626	1726		670	3829		704	1528		1160	39.5622		1200	139.469		450	0.8699		450	0.0673		450	0.1645		450	0.2508		450
	450.5	0.229		450.5	0.102		450.5	0.043		450.5	0.022		450.5	0.26		601	0.043		601.2	7764		626.2	1732		670.2	3837		704.2	1538		1161	39.2826		1201	138.817		450.5	0.8651		450.5	0.0656		450.5	0.1623		450.5	0.2502		450.5
	451	0.233		451	0.104		451	0.042		451	0.022		451	0.259		602	0.044		601.4	7798		626.4	1738		670.4	3845		704.4	1548		1162	39.1428		1202	138.724		451	0.8625		451	0.0655		451	0.1598		451	0.2482		451
	451.5	0.237		451.5	0.105		451.5	0.042		451.5	0.022		451.5	0.258		603	0.045		601.6	7833		626.6	1745		670.6	3854		704.6	1558		1163	38.6768		1203	138.118		451.5	0.8585		451.5	0.0642		451.5	0.157		451.5	0.2474		451.5
	452	0.242		452	0.107		452	0.042		452	0.022		452	0.257		604	0.046		601.8	7868		626.8	1751		670.8	3863		704.8	1569		1164	38.6302		1204	137.699		452	0.8559		452	0.0636		452	0.1545		452	0.246		452
	452.5	0.246		452.5	0.108		452.5	0.042		452.5	0.022		452.5	0.255		605	0.047		602	7904		627	1758		671	3871		705	1579		1165	38.2574		1205	136.953		452.5	0.8528		452.5	0.0634		452.5	0.1523		452.5	0.2444		452.5
	453	0.251		453	0.11		453	0.042		453	0.022		453	0.254		606	0.048		602.2	7939		627.2	1764		671.2	3880		705.2	1589		1166	38.0244		1206	136.44		453	0.8501		453	0.0629		453	0.1497		453	0.2434		453
	453.5	0.256		453.5	0.112		453.5	0.042		453.5	0.022		453.5	0.253		607	0.05		602.4	7976		627.4	1771		671.4	3889		705.4	1600		1167	38.0244		1207	135.742		453.5	0.8474		453.5	0.0627		453.5	0.1473		453.5	0.2416		453.5
	454	0.26		454	0.113		454	0.041		454	0.023		454	0.251		608	0.051		602.6	8012		627.6	1778		671.6	3898		705.6	1611		1168	37.9778		1208	134.903		454	0.8455		454	0.0622		454	0.1446		454	0.2398		454
	454.5	0.265		454.5	0.115		454.5	0.041		454.5	0.023		454.5	0.25		609	0.052		602.8	8050		627.8	1784		671.8	3906		705.8	1622		1169	38.3972		1209	133.971		454.5	0.8434		454.5	0.0625		454.5	0.1423		454.5	0.2386		454.5
	455	0.27		455	0.117		455	0.041		455	0.023		455	0.248		610	0.054		603	8086		628	1791		672	3915		706	1632		1170	38.2108		1210	133.272		455	0.8411		455	0.062		455	0.1397		455	0.236		455
	455.5	0.274		455.5	0.119		455.5	0.041		455.5	0.023		455.5	0.247		611	0.055		603.2	8124		628.2	1798		672.2	3924		706.2	1644		1171	38.0244		1211	132.2		455.5	0.8392		455.5	0.062		455.5	0.1376		455.5	0.2348		455.5
	456	0.279		456	0.12		456	0.041		456	0.024		456	0.245		612	0.057		603.4	8160		628.4	1804		672.4	3932		706.4	1655		1172	38.1176		1212	131.221		456	0.8374		456	0.0616		456	0.1348		456	0.233		456
	456.5	0.284		456.5	0.122		456.5	0.041		456.5	0.024		456.5	0.243		613	0.058		603.6	8199		628.6	1810		672.6	3940		706.6	1666		1173	38.3506		1213	130.895		456.5	0.8352		456.5	0.0625		456.5	0.1332		456.5	0.2308		456.5
	457	0.289		457	0.124		457	0.041		457	0.024		457	0.241		614	0.06		603.8	8235		628.8	1815		672.8	3948		706.8	1677		1174	38.304		1214	130.429		457	0.834		457	0.0621		457	0.1303		457	0.2286		457
	457.5	0.295		457.5	0.126		457.5	0.041		457.5	0.024		457.5	0.239		615	0.061		604	8272		629	1820		673	3956		707	1688		1175	38.2574		1215	129.497		457.5	0.8326		457.5	0.0627		457.5	0.1283		457.5	0.227		457.5
	458	0.3		458	0.128		458	0.041		458	0.025		458	0.237		616	0.063		604.2	8307		629.2	1826		673.2	3964		707.2	1699		1176	38.3972		1216	128.519		458	0.8306		458	0.0628		458	0.1266		458	0.2254		458
	458.5	0.305		458.5	0.13		458.5	0.041		458.5	0.025		458.5	0.234		617	0.065		604.4	8341		629.4	1830		673.4	3972		707.4	1710		1177	38.3506		1217	127.727		458.5	0.8303		458.5	0.0637		458.5	0.1245		458.5	0.2234		458.5
	459	0.31		459	0.132		459	0.041		459	0.025		459	0.232		618	0.066		604.6	8376		629.6	1835		673.6	3980		707.6	1722		1178	38.2108		1218	126.934		459	0.8287		459	0.0636		459	0.1221		459	0.2212		459
	459.5	0.316		459.5	0.134		459.5	0.04		459.5	0.026		459.5	0.23		619	0.068		604.8	8408		629.8	1839		673.8	3988		707.8	1733		1179	38.2574		1219	126.142		459.5	0.8281		459.5	0.0646		459.5	0.1204		459.5	0.2186		459.5
	460	0.321		460	0.136		460	0.04		460	0.026		460	0.227		620	0.07		605	8442		630	1843		674	3996		708	1744		1180	38.3972		1220	125.397		460	0.8269		460	0.065		460	0.1187		460	0.216		460
	460.5	0.326		460.5	0.138		460.5	0.04		460.5	0.026		460.5	0.225		621	0.072		605.2	8473		630.2	1847		674.2	4003		708.2	1756		1181	38.6302		1221	124.744		460.5	0.826		460.5	0.0656		460.5	0.1167		460.5	0.2148		460.5
	461	0.332		461	0.141		461	0.04		461	0.027		461	0.222		622	0.074		605.4	8507		630.4	1851		674.4	4011		708.4	1768		1182	38.7234		1222	123.859		461	0.8252		461	0.066		461	0.1153		461	0.2124		461
	461.5	0.338		461.5	0.143		461.5	0.04		461.5	0.027		461.5	0.219		623	0.076		605.6	8538		630.6	1854		674.6	4018		708.6	1779		1183	38.5836		1223	123.579		461.5	0.8255		461.5	0.0674		461.5	0.1135		461.5	0.21		461.5
	462	0.343		462	0.145		462	0.04		462	0.028		462	0.217		624	0.078		605.8	8572		630.8	1858		674.8	4024		708.8	1791		1184	38.7234		1224	122.927		462	0.8248		462	0.0681		462	0.1117		462	0.2078		462
	462.5	0.349		462.5	0.147		462.5	0.04		462.5	0.028		462.5	0.214		625	0.08		606	8604		631	1861		675	4031		709	1802		1185	38.7234		1225	122.275		462.5	0.824		462.5	0.0693		462.5	0.1099		462.5	0.2046		462.5
	463	0.355		463	0.15		463	0.04		463	0.028		463	0.211		626	0.082		606.2	8638		631.2	1865		675.2	4037		709.2	1814		1186	38.9098		1226	121.436		463	0.8232		463	0.0695		463	0.1087		463	0.2028		463
	463.5	0.361		463.5	0.152		463.5	0.04		463.5	0.029		463.5	0.208		627	0.084		606.4	8671		631.4	1869		675.4	4044		709.4	1825		1187	38.9098		1227	120.97		463.5	0.8235		463.5	0.0713		463.5	0.1071		463.5	0.2006		463.5
	464	0.366		464	0.154		464	0.04		464	0.029		464	0.205		628	0.086		606.6	8705		631.6	1872		675.6	4050		709.6	1837		1188	38.8632		1228	120.364		464	0.8232		464	0.072		464	0.1057		464	0.1976		464
	464.5	0.372		464.5	0.157		464.5	0.04		464.5	0.03		464.5	0.202		629	0.089		606.8	8737		631.8	1876		675.8	4057		709.8	1849		1189	39.0962		1229	119.665		464.5	0.823		464.5	0.0731		464.5	0.1046		464.5	0.1954		464.5
	465	0.379		465	0.159		465	0.04		465	0.03		465	0.199		630	0.091		607	8767		632	1879		676	4063		710	1861		1190	38.9098		1230	119.013		465	0.8236		465	0.0738		465	0.1037		465	0.1934		465
	465.5	0.385		465.5	0.162		465.5	0.04		465.5	0.031		465.5	0.195		631	0.093		607.2	8796		632.2	1883		676.2	4070		710.2	1873		1191	38.7234		1231	118.267		465.5	0.8237		465.5	0.0755		465.5	0.1026		465.5	0.1908		465.5
	466	0.391		466	0.164		466	0.04		466	0.031		466	0.192		632	0.096		607.4	8823		632.4	1886		676.4	4076		710.4	1885		1192	38.8166		1232	117.382		466	0.8237		466	0.0761		466	0.1012		466	0.1882		466
	466.5	0.397		466.5	0.166		466.5	0.04		466.5	0.032		466.5	0.189		633	0.098		607.6	8849		632.6	1889		676.6	4083		710.6	1897		1193	39.1428		1233	117.056		466.5	0.8236		466.5	0.0777		466.5	0.1002		466.5	0.1862		466.5
	467	0.403		467	0.169		467	0.04		467	0.032		467	0.186		634	0.101		607.8	8872		632.8	1892		676.8	4089		710.8	1909		1194	39.1428		1234	116.31		467	0.824		467	0.0785		467	0.0994		467	0.184		467
	467.5	0.409		467.5	0.171		467.5	0.04		467.5	0.033		467.5	0.182		635	0.103		608	8895		633	1895		677	4095		711	1921		1195	39.0962		1235	115.844		467.5	0.8241		467.5	0.0801		467.5	0.0986		467.5	0.1818		467.5
	468	0.416		468	0.174		468	0.04		468	0.033		468	0.179		636	0.106		608.2	8917		633.2	1897		677.2	4101		711.2	1933		1196	38.77		1236	115.378		468	0.8245		468	0.0812		468	0.0978		468	0.18		468
	468.5	0.422		468.5	0.176		468.5	0.04		468.5	0.034		468.5	0.175		637	0.109		608.4	8939		633.4	1899		677.4	4107		711.4	1946		1197	38.6302		1237	114.726		468.5	0.8257		468.5	0.0831		468.5	0.097		468.5	0.177		468.5
	469	0.429		469	0.179		469	0.04		469	0.035		469	0.172		638	0.112		608.6	8959		633.6	1902		677.6	4112		711.6	1957		1198	38.3506		1238	114.166		469	0.8261		469	0.0841		469	0.0961		469	0.1748		469
	469.5	0.435		469.5	0.182		469.5	0.04		469.5	0.035		469.5	0.169		639	0.115		608.8	8980		633.8	1903		677.8	4118		711.8	1970		1199	38.0244		1239	113.514		469.5	0.8271		469.5	0.0858		469.5	0.0956		469.5	0.173		469.5
	470	0.441		470	0.184		470	0.04		470	0.036		470	0.165		640	0.118		609	8999		634	1905		678	4124		712	1982		1200	37.4652		1240	112.862		470	0.8274		470	0.0868		470	0.0954		470	0.171		470
	470.5	0.447		470.5	0.187		470.5	0.04		470.5	0.037		470.5	0.162		641	0.12		609.2	9020		634.2	1907		678.2	4130		712.2	1994		1201	36.8594		1241	112.116		470.5	0.8292		470.5	0.0891		470.5	0.0947		470.5	0.1676		470.5
	471	0.454		471	0.19		471	0.04		471	0.037		471	0.158		642	0.123		609.4	9039		634.4	1910		678.4	4137		712.4	2006		1202	37.0924		1242	111.51		471	0.8295		471	0.0903		471	0.094		471	0.1662		471
	471.5	0.461		471.5	0.193		471.5	0.04		471.5	0.038		471.5	0.154		643	0.126		609.6	9058		634.6	1912		678.6	4143		712.6	2018		1203	37.0458		1243	111.044		471.5	0.8317		471.5	0.0922		471.5	0.0941		471.5	0.1644		471.5
	472	0.467		472	0.196		472	0.04		472	0.039		472	0.151		644	0.13		609.8	9077		634.8	1914		678.8	4149		712.8	2030		1204	36.8594		1244	110.485		472	0.8322		472	0.0934		472	0.0938		472	0.1622		472
	472.5	0.474		472.5	0.199		472.5	0.04		472.5	0.039		472.5	0.147		645	0.133		610	9095		635	1916		679	4155		713	2042		1205	36.5799		1245	110.159		472.5	0.8343		472.5	0.0959		472.5	0.0935		472.5	0.1602		472.5
	473	0.481		473	0.202		473	0.04		473	0.04		473	0.144		646	0.136		610.2	9114		635.2	1918		679.2	4161		713.2	2054		1206	36.6731		1246	109.413		473	0.8358		473	0.0968		473	0.0933		473	0.1584		473
	473.5	0.488		473.5	0.205		473.5	0.04		473.5	0.041		473.5	0.14		647	0.14		610.4	9131		635.4	1920		679.4	4167		713.4	2066		1207	36.44		1247	108.481		473.5	0.837		473.5	0.0989		473.5	0.0934		473.5	0.1566		473.5
	474	0.494		474	0.208		474	0.04		474	0.042		474	0.137		648	0.143		610.6	9150		635.6	1922		679.6	4172		713.6	2077		1208	35.9275		1248	107.736		474	0.8388		474	0.1006		474	0.0933		474	0.1548		474
	474.5	0.501		474.5	0.211		474.5	0.04		474.5	0.042		474.5	0.133		649	0.146		610.8	9167		635.8	1924		679.8	4178		713.8	2088		1209	35.5081		1249	107.177		474.5	0.8407		474.5	0.1023		474.5	0.0929		474.5	0.153		474.5
	475	0.508		475	0.214		475	0.04		475	0.043		475	0.129		650	0.15		611	9186		636	1926		680	4184		714	2100		1210	35.3217		1250	106.85		475	0.8424		475	0.1042		475	0.0932		475	0.1522		475
	475.5	0.515		475.5	0.217		475.5	0.04		475.5	0.044		475.5	0.126		651	0.154		611.2	9204		636.2	1929		680.2	4190		714.2	2111		1211	34.9023		1251	106.291		475.5	0.8443		475.5	0.106		475.5	0.0931		475.5	0.1504		475.5
	476	0.522		476	0.22		476	0.04		476	0.045		476	0.122		652	0.158		611.4	9224		636.4	1932		680.4	4195		714.4	2122		1212	34.5761		1252	105.779		476	0.8465		476	0.1075		476	0.0932		476	0.1484		476
	476.5	0.529		476.5	0.223		476.5	0.04		476.5	0.046		476.5	0.119		653	0.162		611.6	9243		636.6	1934		680.6	4201		714.6	2134		1213	34.2965		1253	105.266		476.5	0.8487		476.5	0.1094		476.5	0.0934		476.5	0.1468		476.5
	477	0.536		477	0.226		477	0.041		477	0.047		477	0.116		654	0.166		611.8	9262		636.8	1937		680.8	4206		714.8	2145		1214	34.1101		1254	104.94		477	0.8515		477	0.1114		477	0.0937		477	0.1452		477
	477.5	0.543		477.5	0.229		477.5	0.04		477.5	0.048		477.5	0.113		655	0.169		612	9282		637	1940		681	4211		715	2157		1215	34.0635		1255	104.521		477.5	0.8539		477.5	0.114		477.5	0.0942		477.5	0.1442		477.5
	478	0.55		478	0.232		478	0.04		478	0.048		478	0.109		656	0.173		612.2	9302		637.2	1943		681.2	4216		715.2	2169		1216	33.6907		1256	104.101		478	0.8564		478	0.1155		478	0.0942		478	0.1424		478
	478.5	0.557		478.5	0.235		478.5	0.04		478.5	0.049		478.5	0.106		657	0.177		612.4	9323		637.4	1946		681.4	4221		715.4	2180		1217	33.3646		1257	103.542		478.5	0.8593		478.5	0.1177		478.5	0.0945		478.5	0.1408		478.5
	479	0.564		479	0.238		479	0.041		479	0.05		479	0.103		658	0.182		612.6	9342		637.6	1948		681.6	4225		715.6	2192		1218	33.0384		1258	102.983		479	0.8621		479	0.1196		479	0.0947		479	0.1398		479
	479.5	0.57		479.5	0.241		479.5	0.041		479.5	0.051		479.5	0.1		659	0.186		612.8	9363		637.8	1951		681.8	4230		715.8	2204		1219	32.6656		1259	102.377		479.5	0.8652		479.5	0.122		479.5	0.0951		479.5	0.139		479.5
	480	0.577		480	0.245		480	0.041		480	0.052		480	0.097		660	0.19		613	9381		638	1953		682	4234		716	2216		1220	32.3394		1260	101.818		480	0.8677		480	0.1238		480	0.0955		480	0.1372		480
	480.5	0.584		480.5	0.248		480.5	0.041		480.5	0.053		480.5	0.093		661	0.194		613.2	9403		638.2	1954		682.2	4239		716.2	2228		1221	32.0132		1261	101.585		480.5	0.8715		480.5	0.1261		480.5	0.0958		480.5	0.1364		480.5
	481	0.591		481	0.251		481	0.041		481	0.054		481	0.09		662	0.199		613.4	9422		638.4	1956		682.4	4243		716.4	2239		1222	31.92		1262	100.932		481	0.8742		481	0.1277		481	0.0961		481	0.1352		481
	481.5	0.598		481.5	0.254		481.5	0.042		481.5	0.055		481.5	0.087		663	0.203		613.6	9444		638.6	1957		682.6	4247		716.6	2252		1223	31.5006		1263	100.42		481.5	0.8776		481.5	0.1301		481.5	0.0969		481.5	0.1342		481.5
	482	0.605		482	0.258		482	0.042		482	0.056		482	0.085		664	0.208		613.8	9463		638.8	1958		682.8	4252		716.8	2264		1224	31.1744		1264	99.9073		482	0.8809		482	0.1322		482	0.0972		482	0.1332		482
	482.5	0.611		482.5	0.261		482.5	0.042		482.5	0.057		482.5	0.082		665	0.213		614	9485		639	1959		683	4256		717	2277		1225	31.0812		1265	99.3947		482.5	0.8841		482.5	0.1342		482.5	0.0982		482.5	0.133		482.5
	483	0.618		483	0.264		483	0.042		483	0.058		483	0.079		666	0.217		614.2	9504		639.2	1960		683.2	4260		717.2	2289		1226	30.8948		1266	98.9287		483	0.8883		483	0.1368		483	0.0986		483	0.1316		483
	483.5	0.625		483.5	0.267		483.5	0.042		483.5	0.059		483.5	0.076		667	0.222		614.4	9523		639.4	1961		683.4	4264		717.4	2302		1227	30.5686		1267	98.3229		483.5	0.8924		483.5	0.1392		483.5	0.0991		483.5	0.1308		483.5
	484	0.632		484	0.271		484	0.042		484	0.06		484	0.073		668	0.227		614.6	9541		639.6	1962		683.6	4268		717.6	2314		1228	30.6152		1268	97.6705		484	0.8962		484	0.1415		484	0.0998		484	0.1302		484
	484.5	0.638		484.5	0.274		484.5	0.043		484.5	0.062		484.5	0.071		669	0.232		614.8	9558		639.8	1962		683.8	4272		717.8	2327		1229	30.0561		1269	97.2045		484.5	0.9002		484.5	0.1436		484.5	0.1006		484.5	0.1294		484.5
	485	0.645		485	0.277		485	0.043		485	0.063		485	0.068		670	0.236		615	9575		640	1963		684	4276		718	2340		1230	29.4969		1270	96.8783		485	0.9043		485	0.1461		485	0.1013		485	0.129		485
	485.5	0.652		485.5	0.28		485.5	0.043		485.5	0.064		485.5	0.066		671	0.241		615.2	9592		640.2	1963		684.2	4279		718.2	2352		1231	29.2173		1271	96.3658		485.5	0.9085		485.5	0.1482		485.5	0.1024		485.5	0.1286		485.5
	486	0.659		486	0.284		486	0.043		486	0.065		486	0.063		672	0.247		615.4	9608		640.4	1963		684.4	4284		718.4	2365		1232	29.2639		1272	95.9464		486	0.9129		486	0.1511		486	0.1031		486	0.1278		486
	486.5	0.665		486.5	0.287		486.5	0.043		486.5	0.066		486.5	0.061		673	0.252		615.6	9623		640.6	1963		684.6	4288		718.6	2377		1233	28.9843		1273	95.2474		486.5	0.9183		486.5	0.1536		486.5	0.1036		486.5	0.1274		486.5
	487	0.672		487	0.29		487	0.044		487	0.068		487	0.058		674	0.257		615.8	9638		640.8	1963		684.8	4292		718.8	2389		1234	28.7047		1274	94.7348		487	0.9226		487	0.156		487	0.1046		487	0.1274		487
	487.5	0.679		487.5	0.294		487.5	0.044		487.5	0.069		487.5	0.056		675	0.263		616	9650		641	1963		685	4296		719	2401		1235	28.4251		1275	94.1756		487.5	0.9269		487.5	0.1581		487.5	0.1056		487.5	0.127		487.5
	488	0.685		488	0.297		488	0.044		488	0.07		488	0.054		676	0.268		616.2	9662		641.2	1963		685.2	4299		719.2	2413		1236	28.0057		1276	93.7097		488	0.9319		488	0.1613		488	0.1064		488	0.1264		488
	488.5	0.692		488.5	0.3		488.5	0.044		488.5	0.071		488.5	0.052		677	0.274		616.4	9671		641.4	1963		685.4	4304		719.4	2425		1237	27.6329		1277	93.3369		488.5	0.9372		488.5	0.164		488.5	0.1074		488.5	0.1266		488.5
	489	0.698		489	0.304		489	0.045		489	0.073		489	0.049		678	0.28		616.6	9679		641.6	1963		685.6	4307		719.6	2437		1238	27.3533		1278	92.9641		489	0.9424		489	0.1663		489	0.1084		489	0.1268		489
	489.5	0.704		489.5	0.307		489.5	0.045		489.5	0.074		489.5	0.047		679	0.286		616.8	9685		641.8	1963		685.8	4311		719.8	2448		1239	26.8874		1279	92.5447		489.5	0.9476		489.5	0.169		489.5	0.1095		489.5	0.1264		489.5
	490	0.71		490	0.31		490	0.045		490	0.075		490	0.045		680	0.291		617	9693		642	1963		686	4315		720	2460		1240	26.8408		1280	92.1719		490	0.9527		490	0.1714		490	0.1104		490	0.1262		490
	490.5	0.716		490.5	0.313		490.5	0.045		490.5	0.077		490.5	0.044		681	0.297		617.2	9698		642.2	1963		686.2	4319		720.2	2472		1241	26.8408		1281	91.7991		490.5	0.9582		490.5	0.1738		490.5	0.1115		490.5	0.1262		490.5
	491	0.722		491	0.316		491	0.046		491	0.078		491	0.042		682	0.303		617.4	9704		642.4	1962		686.4	4322		720.4	2483		1242	26.6078		1282	91.0535		491	0.9643		491	0.1769		491	0.1126		491	0.1266		491
	491.5	0.728		491.5	0.32		491.5	0.046		491.5	0.08		491.5	0.04		683	0.309		617.6	9709		642.6	1962		686.6	4326		720.6	2494		1243	26.1884		1283	90.6808		491.5	0.969		491.5	0.1793		491.5	0.114		491.5	0.1266		491.5
	492	0.734		492	0.323		492	0.046		492	0.081		492	0.038		684	0.316		617.8	9713		642.8	1962		686.8	4329		720.8	2506		1244	26.0952		1284	89.8886		492	0.9754		492	0.1818		492	0.1153		492	0.127		492
	492.5	0.74		492.5	0.326		492.5	0.046		492.5	0.082		492.5	0.037		685	0.322		618	9718		643	1961		687	4333		721	2517		1245	26.1884		1285	89.0498		492.5	0.9807		492.5	0.1848		492.5	0.1161		492.5	0.1268		492.5
	493	0.746		493	0.329		493	0.047		493	0.084		493	0.035		686	0.328		618.2	9720		643.2	1960		687.2	4335		721.2	2529		1246	25.6758		1286	88.5372		493	0.9872		493	0.1874		493	0.1174		493	0.1266		493
	493.5	0.752		493.5	0.332		493.5	0.047		493.5	0.086		493.5	0.033		687	0.334		618.4	9724		643.4	1959		687.4	4339		721.4	2540		1247	25.536		1287	87.978		493.5	0.9923		493.5	0.1898		493.5	0.1185		493.5	0.1266		493.5
	494	0.757		494	0.335		494	0.047		494	0.087		494	0.032		688	0.341		618.6	9726		643.6	1958		687.6	4342		721.6	2551		1248	25.4428		1288	87.5587		494	0.9989		494	0.1928		494	0.1198		494	0.127		494
	494.5	0.763		494.5	0.339		494.5	0.048		494.5	0.089		494.5	0.03		689	0.347		618.8	9728		643.8	1957		687.8	4344		721.8	2562		1249	24.9768		1289	87.1393		494.5	1.0055		494.5	0.1953		494.5	0.1211		494.5	0.1274		494.5
	495	0.769		495	0.342		495	0.048		495	0.09		495	0.029		690	0.354		619	9727		644	1955		688	4347		722	2573		1250	24.7438		1290	86.5335		495	1.0112		495	0.1986		495	0.1225		495	0.1276		495
	495.5	0.774		495.5	0.345		495.5	0.048		495.5	0.092		495.5	0.028		691	0.361		619.2	9728		644.2	1953		688.2	4350		722.2	2585		1251	24.4176		1291	85.9277		495.5	1.0178		495.5	0.2013		495.5	0.124		495.5	0.128		495.5
	496	0.779		496	0.348		496	0.049		496	0.094		496	0.026		692	0.368		619.4	9727		644.4	1951		688.4	4354		722.4	2595		1252	24.4176		1292	85.2753		496	1.0248		496	0.2043		496	0.1253		496	0.1282		496
	496.5	0.785		496.5	0.351		496.5	0.049		496.5	0.095		496.5	0.025		693	0.374		619.6	9727		644.6	1949		688.6	4357		722.6	2607		1253	23.9517		1293	85.0423		496.5	1.0316		496.5	0.207		496.5	0.1267		496.5	0.1292		496.5
	497	0.79		497	0.355		497	0.049		497	0.097		497	0.024		694	0.382		619.8	9727		644.8	1948		688.8	4360		722.8	2617		1254	23.905		1294	84.9491		497	1.038		497	0.2099		497	0.1283		497	0.1298		497
	497.5	0.795		497.5	0.358		497.5	0.05		497.5	0.099		497.5	0.023		695	0.389		620	9727		645	1946		689	4362		723	2628		1255	23.8118		1295	84.2968		497.5	1.0445		497.5	0.2125		497.5	0.1297		497.5	0.13		497.5
	498	0.8		498	0.361		498	0.05		498	0.101		498	0.022		696	0.396		620.2	9726		645.2	1944		689.2	4366		723.2	2639		1256	23.4391		1296	83.8774		498	1.0521		498	0.2164		498	0.1314		498	0.1308		498
	498.5	0.805		498.5	0.364		498.5	0.05		498.5	0.102		498.5	0.021		697	0.404		620.4	9724		645.4	1942		689.4	4368		723.4	2650		1257	22.8333		1297	83.2716		498.5	1.0586		498.5	0.2185		498.5	0.133		498.5	0.1314		498.5
	499	0.81		499	0.367		499	0.051		499	0.104		499	0.02		698	0.411		620.6	9721		645.6	1940		689.6	4371		723.6	2661		1258	22.6469		1298	82.8056		499	1.0657		499	0.2216		499	0.1346		499	0.1316		499
	499.5	0.814		499.5	0.37		499.5	0.051		499.5	0.106		499.5	0.019		699	0.419		620.8	9717		645.8	1937		689.8	4373		723.8	2673		1259	22.6469		1299	82.6658		499.5	1.0721		499.5	0.2243		499.5	0.1357		499.5	0.1318		499.5
	500	0.819		500	0.373		500	0.051		500	0.108		500	0.018		700	0.427		621	9714		646	1936		690	4375		724	2684		1260	22.3207		1300	82.1998		500	1.0798		500	0.2274		500	0.1375		500	0.1326		500
	500.5	0.823		500.5	0.375		500.5	0.052		500.5	0.109		500.5	0.017		701	0.435		621.2	9708		646.2	1933		690.2	4377		724.2	2695		1261	21.9013		1301	81.4076		500.5	1.0857		500.5	0.2297		500.5	0.1395		500.5	0.1336		500.5
	501	0.827		501	0.378		501	0.052		501	0.111		501	0.016		702	0.442		621.4	9705		646.4	1932		690.4	4378		724.4	2707		1262	21.8081		1302	81.0349		501	1.0936		501	0.2329		501	0.1413		501	0.135		501
	501.5	0.832		501.5	0.381		501.5	0.053		501.5	0.113		501.5	0.015		703	0.45		621.6	9699		646.6	1930		690.6	4380		724.6	2718		1263	21.7149		1303	80.5689		501.5	1.1001		501.5	0.2358		501.5	0.1428		501.5	0.1352		501.5
	502	0.836		502	0.384		502	0.053		502	0.115		502	0.015		704	0.458		621.8	9695		646.8	1928		690.8	4381		724.8	2730		1264	21.5285		1304	80.1961		502	1.1075		502	0.2388		502	0.1447		502	0.1368		502
	502.5	0.841		502.5	0.387		502.5	0.054		502.5	0.117		502.5	0.014		705	0.465		622	9689		647	1926		691	4383		725	2741		1265	21.4353		1305	79.5903		502.5	1.1148		502.5	0.2415		502.5	0.1465		502.5	0.1366		502.5
	503	0.845		503	0.389		503	0.054		503	0.119		503	0.013		706	0.473		622.2	9685		647.2	1925		691.2	4383		725.2	2752		1266	21.1091		1306	79.0311		503	1.1223		503	0.2448		503	0.1485		503	0.1378		503
	503.5	0.849		503.5	0.392		503.5	0.054		503.5	0.121		503.5	0.013		707	0.481		622.4	9681		647.4	1923		691.4	4384		725.4	2763		1267	20.7829		1307	78.5651		503.5	1.129		503.5	0.2473		503.5	0.1502		503.5	0.138		503.5
	504	0.853		504	0.395		504	0.055		504	0.123		504	0.012		708	0.489		622.6	9678		647.6	1921		691.6	4385		725.6	2774		1268	20.3636		1308	78.0991		504	1.1365		504	0.2508		504	0.1522		504	0.1396		504
	504.5	0.857		504.5	0.397		504.5	0.055		504.5	0.125		504.5	0.011		709	0.497		622.8	9675		647.8	1920		691.8	4385		725.8	2786		1269	20.2704		1309	77.5866		504.5	1.1436		504.5	0.2535		504.5	0.1542		504.5	0.1402		504.5
	505	0.86		505	0.4		505	0.056		505	0.128		505	0.011		710	0.506		623	9673		648	1918		692	4385		726	2797		1270	20.1772		1310	76.9808		505	1.1511		505	0.2567		505	0.1565		505	0.1414		505
	505.5	0.864		505.5	0.403		505.5	0.056		505.5	0.13		505.5	0.01		711	0.514		623.2	9671		648.2	1917		692.2	4386		726.2	2807		1271	19.8976		1311	76.5148		505.5	1.1583		505.5	0.2592		505.5	0.1586		505.5	0.1424		505.5
	506	0.867		506	0.405		506	0.057		506	0.132		506	0.01		712	0.522		623.4	9668		648.4	1916		692.4	4386		726.4	2818		1272	19.851		1312	76.375		506	1.1658		506	0.2628		506	0.1604		506	0.1438		506
	506.5	0.87		506.5	0.408		506.5	0.057		506.5	0.134		506.5	0.009		713	0.531		623.6	9666		648.6	1915		692.6	4388		726.6	2829		1273	19.8044		1313	76.0488		506.5	1.1722		506.5	0.2652		506.5	0.1628		506.5	0.1442		506.5
	507	0.874		507	0.41		507	0.058		507	0.136		507	0.009		714	0.539		623.8	9663		648.8	1913		692.8	4389		726.8	2840		1274	19.6646		1314	75.676		507	1.1798		507	0.2686		507	0.1645		507	0.1448		507
	507.5	0.877		507.5	0.412		507.5	0.058		507.5	0.139		507.5	0.009		715	0.548		624	9661		649	1912		693	4390		727	2850		1275	19.5248		1315	75.0236		507.5	1.1873		507.5	0.2715		507.5	0.167		507.5	0.1468		507.5
	508	0.881		508	0.415		508	0.059		508	0.141		508	0.008		716	0.556		624.2	9658		649.2	1911		693.2	4392		727.2	2860		1276	19.2918		1316	74.4179		508	1.1944		508	0.2745		508	0.1688		508	0.1476		508
	508.5	0.884		508.5	0.417		508.5	0.059		508.5	0.143		508.5	0.008		717	0.565		624.4	9655		649.4	1910		693.4	4394		727.4	2870		1277	18.686		1317	73.8121		508.5	1.2011		508.5	0.277		508.5	0.1715		508.5	0.149		508.5
	509	0.887		509	0.419		509	0.06		509	0.145		509	0.007		718	0.574		624.6	9649		649.6	1909		693.6	4395		727.6	2879		1278	18.8724		1318	73.1597		509	1.2081		509	0.2803		509	0.1737		509	0.15		509
	509.5	0.889		509.5	0.422		509.5	0.06		509.5	0.148		509.5	0.007		719	0.583		624.8	9644		649.8	1908		693.8	4396		727.8	2888		1279	18.8724		1319	72.9267		509.5	1.2155		509.5	0.2828		509.5	0.1759		509.5	0.1518		509.5
	510	0.892		510	0.424		510	0.061		510	0.15		510	0.007		720	0.592		625	9635		650	1906		694	4397		728	2896		1280	18.5928		1320	72.2277		510	1.2235		510	0.2864		510	0.1784		510	0.1528		510
	510.5	0.895		510.5	0.426		510.5	0.061		510.5	0.152		510.5	0.006		721	0.6		625.2	9626		650.2	1905		694.2	4397		728.2	2905		1281	18.4996		1321	71.7151		510.5	1.2302		510.5	0.2891		510.5	0.1811		510.5	0.1544		510.5
	511	0.898		511	0.428		511	0.062		511	0.155		511	0.006		722	0.609		625.4	9614		650.4	1903		694.4	4398		728.4	2913		1282	18.3132		1322	70.923		511	1.238		511	0.2924		511	0.1831		511	0.1556		511
	511.5	0.9		511.5	0.43		511.5	0.062		511.5	0.157		511.5	0.006		723	0.618		625.6	9602		650.6	1901		694.6	4398		728.6	2921		1283	18.0336		1323	70.4104		511.5	1.2447		511.5	0.2944		511.5	0.1858		511.5	0.1576		511.5
	512	0.903		512	0.432		512	0.063		512	0.16		512	0.006		724	0.627		625.8	9588		650.8	1899		694.8	4399		728.8	2928		1284	18.1268		1324	69.758		512	1.2521		512	0.2979		512	0.1887		512	0.1584		512
	512.5	0.905		512.5	0.434		512.5	0.063		512.5	0.162		512.5	0.005		725	0.636		626	9573		651	1897		695	4399		729	2936		1285	18.0336		1325	69.1056		512.5	1.2588		512.5	0.3005		512.5	0.191		512.5	0.1596		512.5
	513	0.907		513	0.436		513	0.064		513	0.165		513	0.005		726	0.645		626.2	9560		651.2	1894		695.2	4399		729.2	2944		1286	18.0336		1326	68.6396		513	1.2661		513	0.3039		513	0.1937		513	0.1614		513
	513.5	0.909		513.5	0.438		513.5	0.064		513.5	0.168		513.5	0.005		727	0.655		626.4	9543		651.4	1891		695.4	4398		729.4	2953		1287	17.7074		1327	68.2202		513.5	1.2739		513.5	0.3062		513.5	0.196		513.5	0.1624		513.5
	514	0.911		514	0.44		514	0.065		514	0.17		514	0.005		728	0.664		626.6	9529		651.6	1887		695.6	4398		729.6	2961		1288	17.6608		1328	67.6611		514	1.2808		514	0.3095		514	0.1989		514	0.1648		514
	514.5	0.913		514.5	0.441		514.5	0.065		514.5	0.173		514.5	0.005		729	0.673		626.8	9513		651.8	1883		695.8	4398		729.8	2969		1289	17.3346		1329	66.9155		514.5	1.2871		514.5	0.3117		514.5	0.201		514.5	0.1658		514.5
	515	0.915		515	0.443		515	0.066		515	0.175		515	0.005		730	0.682		627	9499		652	1879		696	4398		730	2978		1290	17.1483		1330	66.4495		515	1.2955		515	0.3152		515	0.2041		515	0.167		515
	515.5	0.916		515.5	0.445		515.5	0.066		515.5	0.178		515.5	0.004		731	0.691		627.2	9484		652.2	1875		696.2	4399		730.2	2986		1291	16.8221		1331	65.9835		515.5	1.3011		515.5	0.3176		515.5	0.2068		515.5	0.169		515.5
	516	0.917		516	0.446		516	0.067		516	0.181		516	0.004		732	0.701		627.4	9470		652.4	1871		696.4	4399		730.4	2994		1292	16.7289		1332	65.5175		516	1.3088		516	0.3211		516	0.2096		516	0.1702		516
	516.5	0.919		516.5	0.448		516.5	0.068		516.5	0.184		516.5	0.004		733	0.71		627.6	9455		652.6	1867		696.6	4400		730.6	3003		1293	16.4959		1333	65.0516		516.5	1.3152		516.5	0.323		516.5	0.2124		516.5	0.1724		516.5
	517	0.92		517	0.45		517	0.068		517	0.187		517	0.004		734	0.719		627.8	9441		652.8	1862		696.8	4400		730.8	3011		1294	16.0299		1334	64.5856		517	1.3231		517	0.3262		517	0.2155		517	0.1736		517
	517.5	0.921		517.5	0.451		517.5	0.069		517.5	0.19		517.5	0.004		735	0.729		628	9426		653	1858		697	4400		731	3020		1295	16.1697		1335	63.8866		517.5	1.3293		517.5	0.3292		517.5	0.2184		517.5	0.1756		517.5
	518	0.923		518	0.452		518	0.07		518	0.192		518	0.004		736	0.738		628.2	9411		653.2	1853		697.2	4400		731.2	3029		1296	16.1697		1336	63.4206		518	1.3363		518	0.332		518	0.2217		518	0.1776		518
	518.5	0.924		518.5	0.454		518.5	0.07		518.5	0.195		518.5	0.004		737	0.748		628.4	9396		653.4	1849		697.4	4401		731.4	3037		1297	15.8901		1337	62.675		518.5	1.3432		518.5	0.3345		518.5	0.2245		518.5	0.179		518.5
	519	0.925		519	0.455		519	0.071		519	0.198		519	0.004		738	0.757		628.6	9379		653.6	1845		697.6	4401		731.6	3046		1298	15.5639		1338	62.0692		519	1.35		519	0.3369		519	0.2276		519	0.1804		519
	519.5	0.925		519.5	0.456		519.5	0.072		519.5	0.201		519.5	0.004		739	0.767		628.8	9363		653.8	1841		697.8	4401		731.8	3055		1299	15.4241		1339	61.1839		519.5	1.3574		519.5	0.3402		519.5	0.2306		519.5	0.1824		519.5
	520	0.926		520	0.458		520	0.072		520	0.204		520	0.004		740	0.776		629	9346		654	1837		698	4401		732	3064		1300	15.3775		1340	60.5781		520	1.3645		520	0.343		520	0.2335		520	0.1836		520
	520.5	0.927		520.5	0.459		520.5	0.073		520.5	0.207		520.5	0.004		741	0.786		629.2	9331		654.2	1833		698.2	4401		732.2	3073		1301	15.2377		1341	59.9723		520.5	1.3713		520.5	0.3456		520.5	0.237		520.5	0.1864		520.5
	521	0.927		521	0.459		521	0.073		521	0.21		521	0.004		742	0.796		629.4	9313		654.4	1829		698.4	4400		732.4	3082		1302	15.5173		1342	59.5529		521	1.3771		521	0.3482		521	0.24		521	0.1876		521
	521.5	0.927		521.5	0.46		521.5	0.074		521.5	0.213		521.5	0.004		743	0.805		629.6	9297		654.6	1826		698.6	4400		732.6	3091		1303	15.2377		1343	58.8539		521.5	1.3835		521.5	0.351		521.5	0.2434		521.5	0.1902		521.5
	522	0.927		522	0.461		522	0.075		522	0.216		522	0.004		744	0.815		629.8	9278		654.8	1822		698.8	4399		732.8	3100		1304	15.2843		1344	58.1084		522	1.3899		522	0.3534		522	0.2468		522	0.192		522
	522.5	0.926		522.5	0.462		522.5	0.075		522.5	0.219		522.5	0.004		745	0.825		630	9262		655	1818		699	4398		733	3110		1305	15.0979		1345	57.456		522.5	1.3961		522.5	0.3562		522.5	0.2499		522.5	0.194		522.5
	523	0.926		523	0.463		523	0.076		523	0.223		523	0.004		746	0.834		630.2	9243		655.2	1814		699.2	4397		733.2	3119		1306	14.7717		1346	56.4774		523	1.4032		523	0.3584		523	0.2533		523	0.1966		523
	523.5	0.926		523.5	0.464		523.5	0.077		523.5	0.226		523.5	0.004		747	0.844		630.4	9226		655.4	1811		699.4	4395		733.4	3128		1307	14.7717		1347	55.7784		523.5	1.4089		523.5	0.3612		523.5	0.2565		523.5	0.1986		523.5
	524	0.925		524	0.464		524	0.077		524	0.229		524	0.004		748	0.854		630.6	9207		655.6	1807		699.6	4394		733.6	3137		1308	14.5853		1348	55.2659		524	1.4153		524	0.3635		524	0.26		524	0.201		524
	524.5	0.925		524.5	0.465		524.5	0.078		524.5	0.232		524.5	0.004		749	0.863		630.8	9189		655.8	1804		699.8	4392		733.8	3146		1309	14.5853		1349	54.5203		524.5	1.4217		524.5	0.3666		524.5	0.2634		524.5	0.2028		524.5
	525	0.924		525	0.465		525	0.079		525	0.236		525	0.004		750	0.873		631	9171		656	1801		700	4391		734	3155		1310	14.3989		1350	53.8679		525	1.4273		525	0.3689		525	0.2668		525	0.2048		525
	525.5	0.924		525.5	0.465		525.5	0.079		525.5	0.239		525.5	0.004		751	0.883		631.2	9152		656.2	1798		700.2	4390		734.2	3164		1311	14.166		1351	52.8427		525.5	1.4338		525.5	0.3719		525.5	0.2703		525.5	0.2074		525.5
	526	0.923		526	0.466		526	0.08		526	0.242		526	0.004		752	0.892		631.4	9133		656.4	1795		700.4	4388		734.4	3173		1312	14.166		1352	52.1904		526	1.4393		526	0.3743		526	0.2744		526	0.2102		526
	526.5	0.921		526.5	0.466		526.5	0.081		526.5	0.246		526.5	0.004		753	0.901		631.6	9113		656.6	1792		700.6	4386		734.6	3181		1313	14.2126		1353	51.305		526.5	1.4449		526.5	0.3766		526.5	0.2777		526.5	0.2128		526.5
	527	0.92		527	0.466		527	0.081		527	0.249		527	0.004		754	0.91		631.8	9094		656.8	1790		700.8	4384		734.8	3189		1314	14.0728		1354	50.6526		527	1.4494		527	0.3786		527	0.2816		527	0.215		527
	527.5	0.918		527.5	0.466		527.5	0.082		527.5	0.252		527.5	0.004		755	0.92		632	9074		657	1787		701	4382		735	3197		1315	14.0728		1355	49.907		527.5	1.4556		527.5	0.3814		527.5	0.2852		527.5	0.2168		527.5
	528	0.916		528	0.466		528	0.083		528	0.256		528	0.004		756	0.929		632.2	9057		657.2	1785		701.2	4380		735.2	3205		1316	14.0262		1356	49.441		528	1.4604		528	0.3838		528	0.2894		528	0.2198		528
	528.5	0.914		528.5	0.466		528.5	0.083		528.5	0.259		528.5	0.004		757	0.938		632.4	9037		657.4	1782		701.4	4378		735.4	3212		1317	13.9796		1357	49.0217		528.5	1.466		528.5	0.386		528.5	0.2929		528.5	0.2224		528.5
	529	0.912		529	0.466		529	0.084		529	0.262		529	0.004		758	0.947		632.6	9019		657.6	1780		701.6	4377		735.6	3220		1318	13.8864		1358	48.5557		529	1.4716		529	0.3885		529	0.2966		529	0.2248		529
	529.5	0.91		529.5	0.465		529.5	0.085		529.5	0.266		529.5	0.004		759	0.956		632.8	8999		657.8	1777		701.8	4375		735.8	3228		1319	13.5602		1359	48.0897		529.5	1.4753		529.5	0.3907		529.5	0.3004		529.5	0.2276		529.5
	530	0.907		530	0.465		530	0.085		530	0.269		530	0.004		760	0.965		633	8980		658	1774		702	4373		736	3235		1320	13.467		1360	47.2975		530	1.4809		530	0.3929		530	0.3045		530	0.2302		530
	530.5	0.905		530.5	0.465		530.5	0.086		530.5	0.273		530.5	0.004		761	0.974		633.2	8959		658.2	1772		702.2	4371		736.2	3243		1321	13.1874		1361	46.6917		530.5	1.4855		530.5	0.3953		530.5	0.3078		530.5	0.2326		530.5
	531	0.902		531	0.464		531	0.087		531	0.276		531	0.005		762	0.983		633.4	8939		658.4	1769		702.4	4369		736.4	3250		1322	12.8612		1362	46.5053		531	1.4899		531	0.397		531	0.312		531	0.2354		531
	531.5	0.898		531.5	0.463		531.5	0.087		531.5	0.28		531.5	0.005		763	0.992		633.6	8919		658.6	1766		702.6	4368		736.6	3258		1323	12.5816		1363	45.4802		531.5	1.494		531.5	0.3994		531.5	0.3159		531.5	0.2378		531.5
	532	0.895		532	0.463		532	0.088		532	0.283		532	0.005		764	1.002		633.8	8898		658.8	1763		702.8	4366		736.8	3265		1324	12.6282		1364	45.0142		532	1.498		532	0.4015		532	0.3201		532	0.241		532
	532.5	0.892		532.5	0.462		532.5	0.089		532.5	0.287		532.5	0.005		765	1.01		634	8878		659	1759		703	4365		737	3273		1325	12.3952		1365	44.4084		532.5	1.5008		532.5	0.4036		532.5	0.3241		532.5	0.2432		532.5
	533	0.888		533	0.461		533	0.089		533	0.291		533	0.005		766	1.019		634.2	8858		659.2	1756		703.2	4362		737.2	3280		1326	12.4884		1366	43.8492		533	1.5047		533	0.4054		533	0.3281		533	0.246		533
	533.5	0.884		533.5	0.46		533.5	0.09		533.5	0.294		533.5	0.005		767	1.028		634.4	8839		659.4	1752		703.4	4360		737.4	3287		1327	12.535		1367	43.2434		533.5	1.5092		533.5	0.4077		533.5	0.3321		533.5	0.2492		533.5
	534	0.881		534	0.459		534	0.091		534	0.298		534	0.005		768	1.036		634.6	8819		659.6	1748		703.6	4358		737.6	3294		1328	12.4884		1368	42.5911		534	1.5122		534	0.4092		534	0.3362		534	0.2516		534
	534.5	0.876		534.5	0.458		534.5	0.091		534.5	0.302		534.5	0.005		769	1.045		634.8	8800		659.8	1744		703.8	4356		737.8	3302		1329	12.4418		1369	42.1251		534.5	1.5156		534.5	0.4118		534.5	0.3401		534.5	0.2542		534.5
	535	0.872		535	0.457		535	0.092		535	0.305		535	0.005		770	1.054		635	8780		660	1739		704	4354		738	3309		1330	12.535		1370	41.7989		535	1.5176		535	0.4132		535	0.3444		535	0.2578		535
	535.5	0.868		535.5	0.455		535.5	0.093		535.5	0.309		535.5	0.005		771	1.062		635.2	8762		660.2	1735		704.2	4352		738.2	3316		1331	12.069		1371	41.0999		535.5	1.5203		535.5	0.4151		535.5	0.3482		535.5	0.2608		535.5
	536	0.869		536	0.456		536	0.094		536	0.314		536	0.005		772	1.07		635.4	8742		660.4	1731		704.4	4350		738.4	3323		1332	11.7428		1372	40.2611		536	1.522		536	0.4168		536	0.3523		536	0.2636		536
	536.5	0.871		536.5	0.456		536.5	0.095		536.5	0.318		536.5	0.005		773	1.078		635.6	8723		660.6	1726		704.6	4348		738.6	3330		1333	11.5098		1373	39.6088		536.5	1.5633		536.5	0.4214		536.5	0.3577		536.5	0.267		536.5
	537	0.872		537	0.456		537	0.095		537	0.323		537	0.006		774	1.086		635.8	8702		660.8	1721		704.8	4346		738.8	3337		1334	11.37		1374	39.2826		537	1.5635		537	0.4226		537	0.362		537	0.27		537
	537.5	0.867		537.5	0.454		537.5	0.096		537.5	0.327		537.5	0.006		775	1.094		636	8682		661	1717		705	4344		739	3344		1335	11.6962		1375	38.6768		537.5	1.5658		537.5	0.4248		537.5	0.3659		537.5	0.2722		537.5
	538	0.861		538	0.452		538	0.097		538	0.33		538	0.006		776	1.102		636.2	8661		661.2	1712		705.2	4342		739.2	3351		1336	11.5564		1376	38.1642		538	1.5667		538	0.4256		538	0.3701		538	0.2754		538
	538.5	0.855		538.5	0.45		538.5	0.098		538.5	0.334		538.5	0.006		777	1.111		636.4	8639		661.4	1707		705.4	4340		739.4	3358		1337	11.4166		1377	37.838		538.5	1.5671		538.5	0.4275		538.5	0.3741		538.5	0.2786		538.5
	539	0.848		539	0.449		539	0.098		539	0.338		539	0.006		778	1.119		636.6	8616		661.6	1703		705.6	4338		739.6	3365		1338	11.2302		1378	37.4186		539	1.5671		539	0.4288		539	0.3781		539	0.2818		539
	539.5	0.841		539.5	0.446		539.5	0.099		539.5	0.342		539.5	0.006		779	1.127		636.8	8591		661.8	1698		705.8	4335		739.8	3372		1339	10.9041		1379	36.9526		539.5	1.5672		539.5	0.4303		539.5	0.3823		539.5	0.2846		539.5
	540	0.834		540	0.444		540	0.1		540	0.346		540	0.006		780	1.135		637	8568		662	1694		706	4333		740	3379		1340	10.9041		1380	36.5333		540	1.566		540	0.4308		540	0.3863		540	0.2872		540
	540.5	0.827		540.5	0.442		540.5	0.1		540.5	0.35		540.5	0.006		781	1.142		637.2	8542		662.2	1689		706.2	4331		740.2	3385		1341	10.5313		1381	35.9741		540.5	1.5656		540.5	0.4326		540.5	0.3907		540.5	0.291		540.5
	541	0.82		541	0.439		541	0.101		541	0.354		541	0.006		782	1.15		637.4	8518		662.4	1685		706.4	4329		740.4	3392		1342	10.3915		1382	35.4615		541	1.5644		541	0.433		541	0.3948		541	0.294		541
	541.5	0.813		541.5	0.437		541.5	0.102		541.5	0.358		541.5	0.007		783	1.157		637.6	8493		662.6	1681		706.6	4326		740.6	3397		1343	10.2051		1383	35.2751		541.5	1.5632		541.5	0.4341		541.5	0.399		541.5	0.2968		541.5
	542	0.805		542	0.434		542	0.102		542	0.362		542	0.007		784	1.164		637.8	8470		662.8	1677		706.8	4324		740.8	3403		1344	10.0187		1384	34.9955		542	1.56		542	0.4343		542	0.403		542	0.3		542
	542.5	0.797		542.5	0.432		542.5	0.103		542.5	0.366		542.5	0.007		785	1.171		638	8445		663	1673		707	4322		741	3409		1345	10.1119		1385	34.5295		542.5	1.5574		542.5	0.4352		542.5	0.4076		542.5	0.3038		542.5
	543	0.789		543	0.429		543	0.103		543	0.37		543	0.007		786	1.178		638.2	8421		663.2	1669		707.2	4319		741.2	3415		1346	9.73909		1386	33.8771		543	1.5555		543	0.4357		543	0.4118		543	0.307		543
	543.5	0.781		543.5	0.426		543.5	0.104		543.5	0.374		543.5	0.007		787	1.184		638.4	8398		663.4	1665		707.4	4317		741.4	3421		1347	9.87889		1387	33.4111		543.5	1.5522		543.5	0.4365		543.5	0.416		543.5	0.3098		543.5
	544	0.773		544	0.423		544	0.105		544	0.378		544	0.007		788	1.191		638.6	8375		663.6	1661		707.6	4314		741.6	3427		1348	9.83229		1388	32.9452		544	1.5486		544	0.4365		544	0.4202		544	0.3128		544
	544.5	0.765		544.5	0.42		544.5	0.106		544.5	0.382		544.5	0.008		789	1.197		638.8	8351		663.8	1657		707.8	4312		741.8	3432		1349	9.5993		1389	32.6656		544.5	1.5455		544.5	0.4375		544.5	0.4243		544.5	0.3164		544.5
	545	0.756		545	0.417		545	0.106		545	0.386		545	0.008		790	1.204		639	8328		664	1653		708	4309		742	3437		1350	9.4129		1390	32.2928		545	1.5398		545	0.4364		545	0.4291		545	0.3202		545
	545.5	0.748		545.5	0.414		545.5	0.107		545.5	0.39		545.5	0.008		791	1.209		639.2	8304		664.2	1649		708.2	4307		742.2	3442		1351	9.6459		1391	32.153		545.5	1.5361		545.5	0.4369		545.5	0.4336		545.5	0.3236		545.5
	546	0.739		546	0.411		546	0.108		546	0.394		546	0.008		792	1.215		639.4	8277		664.4	1645		708.4	4304		742.4	3446		1352	9.5993		1392	31.687		546	1.5318		546	0.4365		546	0.4375		546	0.3268		546
	546.5	0.73		546.5	0.408		546.5	0.108		546.5	0.398		546.5	0.008		793	1.221		639.6	8251		664.6	1641		708.6	4302		742.6	3450		1353	9.17991		1393	31.2676		546.5	1.5268		546.5	0.4368		546.5	0.4422		546.5	0.3304		546.5
	547	0.721		547	0.404		547	0.109		547	0.402		547	0.008		794	1.227		639.8	8222		664.8	1637		708.8	4298		742.8	3454		1354	9.5061		1394	31.0812		547	1.5203		547	0.4361		547	0.4466		547	0.3336		547
	547.5	0.711		547.5	0.401		547.5	0.109		547.5	0.406		547.5	0.009		795	1.232		640	8194		665	1633		709	4294		743	3457		1355	9.5061		1395	30.755		547.5	1.5147		547.5	0.4358		547.5	0.4509		547.5	0.3372		547.5
	548	0.702		548	0.397		548	0.11		548	0.41		548	0.009		796	1.237		640.2	8162		665.2	1628		709.2	4290		743.2	3461		1356	9.36631		1396	30.2425		548	1.5082		548	0.4351		548	0.4552		548	0.3404		548
	548.5	0.692		548.5	0.394		548.5	0.111		548.5	0.414		548.5	0.009		797	1.242		640.4	8132		665.4	1623		709.4	4286		743.4	3465		1357	9.08671		1397	29.6833		548.5	1.5013		548.5	0.4347		548.5	0.4596		548.5	0.3446		548.5
	549	0.682		549	0.39		549	0.111		549	0.418		549	0.009		798	1.247		640.6	8099		665.6	1618		709.6	4282		743.6	3468		1358	8.48093		1398	29.7299		549	1.493		549	0.4332		549	0.4638		549	0.3478		549
	549.5	0.672		549.5	0.386		549.5	0.112		549.5	0.423		549.5	0.009		799	1.252		640.8	8068		665.8	1613		709.8	4277		743.8	3472		1359	8.48093		1399	29.5901		549.5	1.485		549.5	0.4325		549.5	0.4682		549.5	0.3506		549.5
	550	0.662		550	0.382		550	0.112		550	0.427		550	0.009		800	1.257		641	8036		666	1608		710	4273		744	3475		1360	8.29454		1400	29.3571		550	1.4766		550	0.4312		550	0.4727		550	0.3548		550
	550.5	0.652		550.5	0.379		550.5	0.113		550.5	0.431		550.5	0.01		801	1.262		641.2	8005		666.2	1603		710.2	4270		744.2	3479		1361	8.01495		1401	29.0775		550.5	1.4687		550.5	0.43		550.5	0.4768		550.5	0.3582		550.5
	551	0.642		551	0.375		551	0.114		551	0.435		551	0.01		802	1.266		641.4	7972		666.4	1597		710.4	4266		744.4	3483		1362	7.82855		1402	28.6581		551	1.4588		551	0.4286		551	0.4815		551	0.3614		551
	551.5	0.631		551.5	0.371		551.5	0.114		551.5	0.439		551.5	0.01		803	1.271		641.6	7940		666.6	1592		710.6	4262		744.6	3487		1363	7.68876		1403	28.7047		551.5	1.4495		551.5	0.4276		551.5	0.4856		551.5	0.3654		551.5
	552	0.62		552	0.367		552	0.115		552	0.443		552	0.01		804	1.275		641.8	7909		666.8	1587		710.8	4259		744.8	3491		1364	7.64216		1404	28.3319		552	1.4387		552	0.4256		552	0.4904		552	0.3694		552
	552.5	0.61		552.5	0.363		552.5	0.115		552.5	0.447		552.5	0.011		805	1.279		642	7877		667	1581		711	4256		745	3496		1365	7.73536		1405	28.0989		552.5	1.4284		552.5	0.4237		552.5	0.4946		552.5	0.3728		552.5
	553	0.599		553	0.359		553	0.116		553	0.451		553	0.011		806	1.283		642.2	7847		667.2	1576		711.2	4253		745.2	3499		1366	7.68876		1406	27.8193		553	1.4175		553	0.4216		553	0.4993		553	0.3768		553
	553.5	0.589		553.5	0.355		553.5	0.116		553.5	0.455		553.5	0.011		807	1.286		642.4	7816		667.4	1571		711.4	4251		745.4	3503		1367	7.36257		1407	27.7261		553.5	1.4067		553.5	0.4197		553.5	0.5033		553.5	0.3806		553.5
	554	0.578		554	0.351		554	0.117		554	0.459		554	0.011		808	1.29		642.6	7787		667.6	1566		711.6	4248		745.6	3507		1368	7.22277		1408	27.3067		554	1.3948		554	0.4181		554	0.5073		554	0.3832		554
	554.5	0.567		554.5	0.346		554.5	0.118		554.5	0.463		554.5	0.012		809	1.293		642.8	7758		667.8	1561		711.8	4246		745.8	3512		1369	7.26937		1409	27.0271		554.5	1.3831		554.5	0.4156		554.5	0.5121		554.5	0.3878		554.5
	555	0.556		555	0.342		555	0.118		555	0.467		555	0.012		810	1.296		643	7731		668	1556		712	4244		746	3517		1370	7.12958		1410	26.3748		555	1.3695		555	0.4132		555	0.5162		555	0.3918		555
	555.5	0.545		555.5	0.338		555.5	0.119		555.5	0.472		555.5	0.012		811	1.299		643.2	7705		668.2	1551		712.2	4241		746.2	3521		1371	6.89658		1411	25.9088		555.5	1.3566		555.5	0.4104		555.5	0.5206		555.5	0.395		555.5
	556	0.534		556	0.333		556	0.119		556	0.476		556	0.012		812	1.302		643.4	7681		668.4	1547		712.4	4239		746.4	3525		1372	7.12958		1412	25.536		556	1.3437		556	0.408		556	0.5248		556	0.3992		556
	556.5	0.524		556.5	0.329		556.5	0.12		556.5	0.48		556.5	0.013		813	1.305		643.6	7656		668.6	1542		712.6	4237		746.6	3530		1373	7.31597		1413	25.5826		556.5	1.3307		556.5	0.4053		556.5	0.529		556.5	0.4024		556.5
	557	0.513		557	0.325		557	0.12		557	0.484		557	0.013		814	1.307		643.8	7632		668.8	1537		712.8	4234		746.8	3534		1374	7.17617		1414	25.3962		557	1.3179		557	0.4025		557	0.5336		557	0.4066		557
	557.5	0.502		557.5	0.321		557.5	0.121		557.5	0.488		557.5	0.013		815	1.31		644	7608		669	1533		713	4232		747	3539		1375	6.71019		1415	24.9302		557.5	1.303		557.5	0.3992		557.5	0.5377		557.5	0.4104		557.5
	558	0.491		558	0.316		558	0.121		558	0.492		558	0.014		816	1.312		644.2	7584		669.2	1529		713.2	4229		747.2	3543		1376	6.80339		1416	24.6506		558	1.2879		558	0.3962		558	0.5423		558	0.4144		558
	558.5	0.481		558.5	0.312		558.5	0.122		558.5	0.496		558.5	0.014		817	1.314		644.4	7559		669.4	1524		713.4	4226		747.4	3547		1377	6.75679		1417	24.4642		558.5	1.2733		558.5	0.3927		558.5	0.5462		558.5	0.4176		558.5
	559	0.47		559	0.307		559	0.122		559	0.5		559	0.014		818	1.315		644.6	7533		669.6	1519		713.6	4222		747.6	3551		1378	6.61699		1418	24.5574		559	1.2595		559	0.3896		559	0.5503		559	0.4216		559
	559.5	0.46		559.5	0.303		559.5	0.123		559.5	0.504		559.5	0.015		819	1.316		644.8	7508		669.8	1515		713.8	4219		747.8	3554		1379	6.4772		1419	24.138		559.5	1.245		559.5	0.3864		559.5	0.5544		559.5	0.4242		559.5
	560	0.449		560	0.298		560	0.123		560	0.508		560	0.015		820	1.318		645	7481		670	1510		714	4214		748	3557		1380	6.19761		1420	23.905		560	1.23		560	0.3831		560	0.5586		560	0.429		560
	560.5	0.439		560.5	0.294		560.5	0.124		560.5	0.512		560.5	0.015		821	1.318		645.2	7456		670.2	1505		714.2	4209		748.2	3560		1381	6.2442		1421	23.8585		560.5	1.2148		560.5	0.38		560.5	0.5628		560.5	0.4324		560.5
	561	0.428		561	0.289		561	0.124		561	0.516		561	0.016		822	1.32		645.4	7429		670.4	1500		714.4	4204		748.4	3562		1382	6.05781		1422	23.5323		561	1.1987		561	0.3757		561	0.5669		561	0.4364		561
	561.5	0.417		561.5	0.285		561.5	0.125		561.5	0.52		561.5	0.016		823	1.32		645.6	7402		670.6	1495		714.6	4199		748.6	3564		1383	5.96461		1423	23.2527		561.5	1.183		561.5	0.3718		561.5	0.5711		561.5	0.4404		561.5
	562	0.407		562	0.28		562	0.125		562	0.524		562	0.016		824	1.321		645.8	7375		670.8	1490		714.8	4194		748.8	3566		1384	5.96461		1424	23.2527		562	1.1661		562	0.3683		562	0.5748		562	0.4438		562
	562.5	0.396		562.5	0.276		562.5	0.125		562.5	0.528		562.5	0.017		825	1.321		646	7348		671	1485		715	4188		749	3568		1385	6.01121		1425	23.3459		562.5	1.1499		562.5	0.3639		562.5	0.5789		562.5	0.448		562.5
	563	0.386		563	0.271		563	0.126		563	0.532		563	0.017		826	1.321		646.2	7320		671.2	1481		715.2	4183		749.2	3570		1386	5.91801		1426	23.3459		563	1.1339		563	0.36		563	0.5829		563	0.4512		563
	563.5	0.376		563.5	0.267		563.5	0.126		563.5	0.537		563.5	0.018		827	1.321		646.4	7292		671.4	1476		715.4	4177		749.4	3571		1387	6.10441		1427	23.0663		563.5	1.1172		563.5	0.3561		563.5	0.5865		563.5	0.4554		563.5
	564	0.366		564	0.262		564	0.127		564	0.541		564	0.018		828	1.321		646.6	7264		671.6	1471		715.6	4172		749.6	3572		1388	6.05781		1428	22.9265		564	1.0993		564	0.3511		564	0.5906		564	0.4594		564
	564.5	0.356		564.5	0.258		564.5	0.127		564.5	0.545		564.5	0.018		829	1.32		646.8	7235		671.8	1466		715.8	4166		749.8	3573		1389	6.05781		1429	22.8333		564.5	1.082		564.5	0.3471		564.5	0.5942		564.5	0.463		564.5
	565	0.347		565	0.253		565	0.127		565	0.549		565	0.019		830	1.32		647	7207		672	1461		716	4161		750	3575		1390	5.96461		1430	22.7867		565	1.0659		565	0.3428		565	0.5981		565	0.4666		565
	565.5	0.337		565.5	0.249		565.5	0.128		565.5	0.552		565.5	0.019		831	1.319		647.2	7178		672.2	1456		716.2	4154		750.2	3577		1391	6.3374		1431	22.3673		565.5	1.0502		565.5	0.3383		565.5	0.6015		565.5	0.4706		565.5
	566	0.328		566	0.245		566	0.128		566	0.556		566	0.02		832	1.318		647.4	7149		672.4	1452		716.4	4149		750.4	3579		1392	6.2442		1432	22.4139		566	1.0335		566	0.3339		566	0.6055		566	0.4736		566
	566.5	0.319		566.5	0.241		566.5	0.128		566.5	0.56		566.5	0.02		833	1.317		647.6	7119		672.6	1447		716.6	4144		750.6	3581		1393	5.87141		1433	22.3207		566.5	1.0166		566.5	0.3298		566.5	0.6093		566.5	0.4774		566.5
	567	0.31		567	0.236		567	0.129		567	0.564		567	0.021		834	1.316		647.8	7091		672.8	1442		716.8	4138		750.8	3583		1394	5.91801		1434	22.1343		567	0.9989		567	0.3249		567	0.6131		567	0.4816		567
	567.5	0.301		567.5	0.232		567.5	0.129		567.5	0.568		567.5	0.021		835	1.315		648	7062		673	1437		717	4133		751	3585		1395	6.10441		1435	21.8081		567.5	0.9813		567.5	0.3202		567.5	0.6169		567.5	0.4852		567.5
	568	0.292		568	0.228		568	0.129		568	0.572		568	0.022		836	1.313		648.2	7034		673.2	1433		717.2	4128		751.2	3587		1396	6.15101		1436	21.7615		568	0.9645		568	0.3156		568	0.6208		568	0.4896		568
	568.5	0.284		568.5	0.224		568.5	0.13		568.5	0.576		568.5	0.022		837	1.311		648.4	7004		673.4	1428		717.4	4123		751.4	3589		1397	5.91801		1437	21.6217		568.5	0.9482		568.5	0.3106		568.5	0.6241		568.5	0.4926		568.5
	569	0.275		569	0.22		569	0.13		569	0.579		569	0.023		838	1.309		648.6	6976		673.6	1423		717.6	4118		751.6	3592		1398	5.68502		1438	21.9479		569	0.9305		569	0.3059		569	0.6278		569	0.4964		569
	569.5	0.267		569.5	0.216		569.5	0.13		569.5	0.583		569.5	0.023		839	1.307		648.8	6947		673.8	1418		717.8	4113		751.8	3594		1399	5.49863		1439	21.9013		569.5	0.9132		569.5	0.3008		569.5	0.6311		569.5	0.5006		569.5
	570	0.259		570	0.211		570	0.13		570	0.587		570	0.024		840	1.304		649	6919		674	1414		718	4108		752	3597		1400	5.45203		1440	22.0877		570	0.896		570	0.2961		570	0.6351		570	0.5044		570
	570.5	0.251		570.5	0.207		570.5	0.131		570.5	0.59		570.5	0.024		841	1.302		649.2	6890		674.2	1409		718.2	4103		752.2	3599		1401	5.54523		1441	22.0877		570.5	0.879		570.5	0.2913		570.5	0.6385		570.5	0.5086		570.5
	571	0.243		571	0.203		571	0.131		571	0.594		571	0.025		842	1.299		649.4	6863		674.4	1404		718.4	4098		752.4	3602		1402	5.82482		1442	21.9479		571	0.8625		571	0.2867		571	0.6418		571	0.5128		571
	571.5	0.236		571.5	0.2		571.5	0.131		571.5	0.597		571.5	0.026		843	1.295		649.6	6835		674.6	1399		718.6	4092		752.6	3603		1403	5.21904		1443	21.7615		571.5	0.8463		571.5	0.2818		571.5	0.645		571.5	0.516		571.5
	572	0.229		572	0.196		572	0.131		572	0.601		572	0.026		844	1.292		649.8	6808		674.8	1393		718.8	4086		752.8	3605		1404	4.98604		1444	21.8081		572	0.8299		572	0.277		572	0.6487		572	0.52		572
	572.5	0.221		572.5	0.192		572.5	0.131		572.5	0.604		572.5	0.027		845	1.288		650	6781		675	1388		719	4081		753	3607		1405	4.93944		1445	22.0411		572.5	0.8137		572.5	0.2719		572.5	0.6521		572.5	0.5236		572.5
	573	0.214		573	0.188		573	0.132		573	0.608		573	0.027		846	1.286		650.2	6753		675.2	1383		719.2	4074		753.2	3609		1406	4.98604		1446	22.0411		573	0.7969		573	0.2673		573	0.6553		573	0.5276		573
	573.5	0.207		573.5	0.184		573.5	0.132		573.5	0.612		573.5	0.028		847	1.282		650.4	6726		675.4	1378		719.4	4068		753.4	3610		1407	4.79965		1447	22.4605		573.5	0.7802		573.5	0.2619		573.5	0.6583		573.5	0.531		573.5
	574	0.2		574	0.181		574	0.132		574	0.615		574	0.029		848	1.278		650.6	6699		675.6	1373		719.6	4061		753.6	3611		1408	5.03264		1448	22.5537		574	0.764		574	0.2571		574	0.6617		574	0.5352		574
	574.5	0.194		574.5	0.177		574.5	0.132		574.5	0.618		574.5	0.029		849	1.274		650.8	6673		675.8	1368		719.8	4055		753.8	3613		1409	5.12584		1449	22.5071		574.5	0.7482		574.5	0.252		574.5	0.6648		574.5	0.539		574.5
	575	0.187		575	0.174		575	0.132		575	0.621		575	0.03		850	1.269		651	6646		676	1362		720	4047		754	3614		1410	5.31223		1450	22.2741		575	0.7329		575	0.2473		575	0.6677		575	0.5426		575
	575.5	0.181		575.5	0.17		575.5	0.132		575.5	0.625		575.5	0.031		851	1.265		651.2	6619		676.2	1357		720.2	4040		754.2	3614		1411	5.26563		1451	22.2741		575.5	0.7174		575.5	0.2428		575.5	0.6709		575.5	0.5464		575.5
	576	0.175		576	0.167		576	0.132		576	0.628		576	0.031		852	1.261		651.4	6591		676.4	1351		720.4	4033		754.4	3615		1412	4.98604		1452	22.2741		576	0.7014		576	0.2376		576	0.6735		576	0.5502		576
	576.5	0.169		576.5	0.163		576.5	0.132		576.5	0.631		576.5	0.032		853	1.257		651.6	6564		676.6	1346		720.6	4026		754.6	3615		1413	4.89285		1453	22.2275		576.5	0.6855		576.5	0.2326		576.5	0.6767		576.5	0.554		576.5
	577	0.163		577	0.16		577	0.132		577	0.634		577	0.033		854	1.251		651.8	6536		676.8	1341		720.8	4019		754.8	3616		1414	4.98604		1454	22.3207		577	0.6701		577	0.2272		577	0.6791		577	0.5582		577
	577.5	0.158		577.5	0.157		577.5	0.132		577.5	0.637		577.5	0.033		855	1.247		652	6509		677	1335		721	4012		755	3617		1415	4.75305		1455	22.4139		577.5	0.6554		577.5	0.2224		577.5	0.6817		577.5	0.5616		577.5
	578	0.152		578	0.154		578	0.132		578	0.64		578	0.034		856	1.242		652.2	6481		677.2	1330		721.2	4004		755.2	3617		1416	4.79965		1456	22.3673		578	0.6408		578	0.2177		578	0.6843		578	0.5652		578
	578.5	0.147		578.5	0.15		578.5	0.132		578.5	0.643		578.5	0.035		857	1.236		652.4	6453		677.4	1324		721.4	3997		755.4	3617		1417	4.75305		1457	21.9945		578.5	0.6256		578.5	0.2125		578.5	0.6871		578.5	0.5688		578.5
	579	0.142		579	0.147		579	0.132		579	0.646		579	0.036		858	1.231		652.6	6425		677.6	1319		721.6	3989		755.6	3617		1418	4.61325		1458	21.8547		579	0.6111		579	0.208		579	0.6894		579	0.572		579
	579.5	0.137		579.5	0.144		579.5	0.132		579.5	0.649		579.5	0.036		859	1.225		652.8	6396		677.8	1313		721.8	3981		755.8	3618		1419	4.61325		1459	21.9013		579.5	0.5967		579.5	0.2029		579.5	0.6917		579.5	0.576		579.5
	580	0.132		580	0.141		580	0.132		580	0.652		580	0.037		860	1.218		653	6367		678	1308		722	3972		756	3618		1420	4.89285		1460	22.0411		580	0.5833		580	0.1984		580	0.694		580	0.5794		580
	580.5	0.128		580.5	0.138		580.5	0.132		580.5	0.655		580.5	0.038		861	1.214		653.2	6337		678.2	1303		722.2	3963		756.2	3619		1421	4.89285		1461	22.1343		580.5	0.57		580.5	0.1936		580.5	0.6965		580.5	0.5834		580.5
	581	0.123		581	0.135		581	0.132		581	0.657		581	0.039		862	1.208		653.4	6308		678.4	1298		722.4	3954		756.4	3619		1422	4.84625		1462	22.0411		581	0.5568		581	0.1891		581	0.6982		581	0.5862		581
	581.5	0.119		581.5	0.133		581.5	0.132		581.5	0.66		581.5	0.04		863	1.201		653.6	6278		678.6	1292		722.6	3945		756.6	3620		1423	4.84625		1463	22.0877		581.5	0.5435		581.5	0.1844		581.5	0.7002		581.5	0.5898		581.5
	582	0.115		582	0.13		582	0.132		582	0.663		582	0.041		864	1.194		653.8	6249		678.8	1287		722.8	3936		756.8	3620		1424	4.75305		1464	22.1809		582	0.5305		582	0.1799		582	0.7024		582	0.593		582
	582.5	0.111		582.5	0.127		582.5	0.132		582.5	0.665		582.5	0.042		865	1.188		654	6219		679	1282		723	3926		757	3620		1425	4.84625		1465	22.1343		582.5	0.5182		582.5	0.1755		582.5	0.7043		582.5	0.596		582.5
	583	0.107		583	0.125		583	0.132		583	0.668		583	0.043		866	1.181		654.2	6190		679.2	1277		723.2	3916		757.2	3620		1426	4.93944		1466	21.8547		583	0.506		583	0.171		583	0.7057		583	0.5996		583
	583.5	0.103		583.5	0.122		583.5	0.132		583.5	0.67		583.5	0.043		867	1.175		654.4	6160		679.4	1271		723.4	3907		757.4	3620		1427	4.93944		1467	21.7615		583.5	0.4936		583.5	0.1666		583.5	0.7075		583.5	0.6026		583.5
	584	0.099		584	0.119		584	0.131		584	0.672		584	0.044		868	1.167		654.6	6130		679.6	1266		723.6	3897		757.6	3621		1428	4.65985		1468	21.6217		584	0.4812		584	0.1619		584	0.7092		584	0.6066		584
	584.5	0.095		584.5	0.117		584.5	0.131		584.5	0.675		584.5	0.045		869	1.161		654.8	6101		679.8	1261		723.8	3887		757.8	3621		1429	4.61325		1469	21.7149		584.5	0.47		584.5	0.1576		584.5	0.7104		584.5	0.61		584.5
	585	0.092		585	0.115		585	0.131		585	0.677		585	0.046		870	1.154		655	6073		680	1256		724	3877		758	3622		1430	4.47346		1470	21.3887		585	0.4574		585	0.1532		585	0.712		585	0.6126		585
	585.5	0.089		585.5	0.112		585.5	0.131		585.5	0.68		585.5	0.047		871	1.145		655.2	6045		680.2	1251		724.2	3868		758.2	3621		1431	4.19387		1471	21.0159		585.5	0.4468		585.5	0.1487		585.5	0.7132		585.5	0.6156		585.5
	586	0.085		586	0.11		586	0.13		586	0.682		586	0.048		872	1.139		655.4	6017		680.4	1246		724.4	3858		758.4	3621		1432	4.24047		1472	20.7829		586	0.4363		586	0.145		586	0.7141		586	0.6194		586
	586.5	0.082		586.5	0.108		586.5	0.13		586.5	0.684		586.5	0.049		873	1.131		655.6	5990		680.6	1242		724.6	3849		758.6	3621		1433	4.38026		1473	20.6898		586.5	0.4253		586.5	0.1407		586.5	0.7154		586.5	0.6222		586.5
	587	0.079		587	0.105		587	0.13		587	0.686		587	0.05		874	1.123		655.8	5962		680.8	1236		724.8	3840		758.8	3621		1434	4.33366		1474	20.5034		587	0.4148		587	0.1368		587	0.7162		587	0.6248		587
	587.5	0.076		587.5	0.103		587.5	0.129		587.5	0.688		587.5	0.051		875	1.114		656	5937		681	1232		725	3831		759	3621		1435	4.24047		1475	20.5499		587.5	0.4044		587.5	0.1326		587.5	0.717		587.5	0.6272		587.5
	588	0.073		588	0.101		588	0.129		588	0.69		588	0.053		876	1.106		656.2	5910		681.2	1227		725.2	3822		759.2	3620		1436	4.38026		1476	20.4568		588	0.3944		588	0.1286		588	0.7181		588	0.6308		588
	588.5	0.071		588.5	0.099		588.5	0.129		588.5	0.692		588.5	0.054		877	1.099		656.4	5885		681.4	1222		725.4	3813		759.4	3620		1437	4.70645		1477	20.4568		588.5	0.3848		588.5	0.1248		588.5	0.7183		588.5	0.6336		588.5
	589	0.068		589	0.097		589	0.128		589	0.693		589	0.055		878	1.089		656.6	5859		681.6	1217		725.6	3805		759.6	3619		1438	4.84625		1478	20.4102		589	0.3755		589	0.1212		589	0.7189		589	0.6368		589
	589.5	0.066		589.5	0.095		589.5	0.128		589.5	0.695		589.5	0.056		879	1.081		656.8	5834		681.8	1212		725.8	3796		759.8	3618		1439	4.93944		1479	20.1772		589.5	0.3668		589.5	0.1175		589.5	0.7191		589.5	0.6398		589.5
	590	0.063		590	0.093		590	0.127		590	0.697		590	0.057		880	1.073		657	5809		682	1207		726	3788		760	3617		1440	5.07924		1480	19.7578		590	0.3576		590	0.1136		590	0.7198		590	0.6428		590
	590.5	0.061		590.5	0.091		590.5	0.127		590.5	0.698		590.5	0.058		881	1.065		657.2	5785		682.2	1202		726.2	3779		760.2	3616		1441	5.07924		1481	19.7578		590.5	0.3496		590.5	0.1102		590.5	0.7197		590.5	0.645		590.5
	591	0.059		591	0.089		591	0.126		591	0.699		591	0.06		882	1.057		657.4	5761		682.4	1197		726.4	3771		760.4	3614		1442	4.93944		1482	19.4782		591	0.3411		591	0.1065		591	0.7201		591	0.6482		591
	591.5	0.057		591.5	0.088		591.5	0.126		591.5	0.701		591.5	0.061		883	1.048		657.6	5736		682.6	1192		726.6	3761		760.6	3613		1443	4.98604		1483	19.1986		591.5	0.3336		591.5	0.1033		591.5	0.7197		591.5	0.6504		591.5
	592	0.055		592	0.086		592	0.126		592	0.702		592	0.062		884	1.041		657.8	5712		682.8	1187		726.8	3752		760.8	3610		1444	5.03264		1484	19.152		592	0.3256		592	0.0999		592	0.7193		592	0.653		592
	592.5	0.053		592.5	0.084		592.5	0.125		592.5	0.703		592.5	0.063		885	1.034		658	5687		683	1182		727	3743		761	3609		1445	5.07924		1485	18.7326		592.5	0.3182		592.5	0.0968		592.5	0.7195		592.5	0.6558		592.5
	593	0.051		593	0.083		593	0.125		593	0.704		593	0.065		886	1.026		658.2	5663		683.2	1178		727.2	3734		761.2	3607		1446	5.21904		1486	18.686		593	0.3105		593	0.0934		593	0.7189		593	0.6584		593
	593.5	0.049		593.5	0.081		593.5	0.124		593.5	0.706		593.5	0.066		887	1.017		658.4	5638		683.4	1173		727.4	3725		761.4	3606		1447	5.68502		1487	18.4996		593.5	0.3035		593.5	0.0903		593.5	0.7185		593.5	0.661		593.5
	594	0.047		594	0.079		594	0.124		594	0.707		594	0.067		888	1.007		658.6	5614		683.6	1168		727.6	3716		761.6	3604		1448	5.87141		1488	18.3598		594	0.2962		594	0.0869		594	0.7176		594	0.6632		594
	594.5	0.046		594.5	0.078		594.5	0.123		594.5	0.708		594.5	0.069		889	1		658.8	5589		683.8	1163		727.8	3706		761.8	3603		1449	5.96461		1489	18.1268		594.5	0.2898		594.5	0.0841		594.5	0.7166		594.5	0.6652		594.5
	595	0.044		595	0.076		595	0.122		595	0.708		595	0.07		890	0.991		659	5565		684	1158		728	3696		762	3602		1450	6.15101		1490	18.0802		595	0.2835		595	0.0809		595	0.7157		595	0.668		595
	595.5	0.042		595.5	0.075		595.5	0.122		595.5	0.709		595.5	0.071		891	0.982		659.2	5541		684.2	1152		728.2	3686		762.2	3600		1451	6.2908		1491	18.3598		595.5	0.2774		595.5	0.0787		595.5	0.7145		595.5	0.6698		595.5
	596	0.041		596	0.074		596	0.121		596	0.71		596	0.073		892	0.973		659.4	5518		684.4	1147		728.4	3676		762.4	3599		1452	6.384		1492	18.0802		596	0.2711		596	0.0758		596	0.7135		596	0.6716		596
	596.5	0.039		596.5	0.072		596.5	0.121		596.5	0.71		596.5	0.074		893	0.965		659.6	5494		684.6	1142		728.6	3665		762.6	3597		1453	6.4772		1493	17.9404		596.5	0.2652		596.5	0.0725		596.5	0.7123		596.5	0.674		596.5
	597	0.038		597	0.071		597	0.12		597	0.711		597	0.076		894	0.955		659.8	5471		684.8	1137		728.8	3655		762.8	3596		1454	6.89658		1494	17.4278		597	0.2596		597	0.0703		597	0.7104		597	0.6756		597
	597.5	0.037		597.5	0.07		597.5	0.119		597.5	0.711		597.5	0.077		895	0.946		660	5448		685	1132		729	3644		763	3594		1455	7.36257		1495	17.4278		597.5	0.2547		597.5	0.0679		597.5	0.7089		597.5	0.6768		597.5
	598	0.036		598	0.068		598	0.119		598	0.711		598	0.079		896	0.938		660.2	5425		685.2	1127		729.2	3634		763.2	3593		1456	7.73536		1496	17.5677		598	0.2495		598	0.0652		598	0.7073		598	0.6792		598
	598.5	0.035		598.5	0.067		598.5	0.118		598.5	0.711		598.5	0.08		897	0.93		660.4	5401		685.4	1122		729.4	3623		763.4	3591		1457	7.87515		1497	17.3813		598.5	0.2445		598.5	0.0626		598.5	0.7053		598.5	0.681		598.5
	599	0.034		599	0.066		599	0.117		599	0.712		599	0.082		898	0.919		660.6	5377		685.6	1117		729.6	3612		763.6	3590		1458	8.06155		1498	17.2415		599	0.2393		599	0.0602		599	0.7034		599	0.683		599
	599.5	0.033		599.5	0.065		599.5	0.117		599.5	0.712		599.5	0.084		899	0.911		660.8	5353		685.8	1112		729.8	3601		763.8	3588		1459	8.66733		1499	17.1483		599.5	0.2348		599.5	0.0578		599.5	0.7012		599.5	0.6836		599.5
	600	0.032		600	0.064		600	0.116		600	0.712		600	0.085		900	0.905		661	5328		686	1107		730	3590		764	3588		1460	9.27311		1500	17.2881		600	0.2301		600	0.0555		600	0.6986		600	0.6854		600
	600.5	0.031		600.5	0.063		600.5	0.115		600.5	0.711		600.5	0.087					661.2	5304		686.2	1102		730.2	3579		764.2	3586		1461	10.0653		1501	17.1483		600.5	0.2262		600.5	0.0536		600.5	0.6963		600.5	0.686		600.5
	601	0.03		601	0.061		601	0.115		601	0.711		601	0.089					661.4	5278		686.4	1097		730.4	3567		764.4	3585		1462	10.1119		1502	17.1483		601	0.2217		601	0.0517		601	0.6938		601	0.688		601
	601.5	0.029		601.5	0.06		601.5	0.114		601.5	0.711		601.5	0.09					661.6	5254		686.6	1092		730.6	3556		764.6	3584		1463	10.3915		1503	16.9619		601.5	0.2184		601.5	0.0498		601.5	0.6909		601.5	0.6892		601.5
	602	0.028		602	0.059		602	0.113		602	0.711		602	0.092					661.8	5229		686.8	1087		730.8	3544		764.8	3582		1464	10.4847		1504	16.8687		602	0.214		602	0.0478		602	0.6882		602	0.6902		602
	602.5	0.028		602.5	0.058		602.5	0.112		602.5	0.71		602.5	0.094					662	5204		687	1082		731	3532		765	3581		1465	10.8575		1505	16.6823		602.5	0.2104		602.5	0.0455		602.5	0.6856		602.5	0.6914		602.5
	603	0.027		603	0.057		603	0.111		603	0.709		603	0.096					662.2	5179		687.2	1078		731.2	3520		765.2	3579		1466	11.4632		1506	16.4027		603	0.2071		603	0.0435		603	0.6828		603	0.6924		603
	603.5	0.026		603.5	0.056		603.5	0.11		603.5	0.709		603.5	0.098					662.4	5154		687.4	1073		731.4	3508		765.4	3577		1467	11.8826		1507	16.3095		603.5	0.2037		603.5	0.0419		603.5	0.6796		603.5	0.6926		603.5
	604	0.026		604	0.056		604	0.11		604	0.708		604	0.1					662.6	5129		687.6	1068		731.6	3496		765.6	3576		1468	11.9758		1508	16.0299		604	0.2003		604	0.04		604	0.6764		604	0.694		604
	604.5	0.025		604.5	0.055		604.5	0.109		604.5	0.707		604.5	0.102					662.8	5105		687.8	1063		731.8	3483		765.8	3574		1469	12.1156		1509	16.0299		604.5	0.1975		604.5	0.0384		604.5	0.6731		604.5	0.6938		604.5
	605	0.024		605	0.054		605	0.108		605	0.706		605	0.104					663	5080		688	1059		732	3471		766	3572		1470	12.8612		1510	16.0765		605	0.1942		605	0.0367		605	0.6695		605	0.6954		605
	605.5	0.024		605.5	0.053		605.5	0.107		605.5	0.705		605.5	0.105					663.2	5055		688.2	1054		732.2	3459		766.2	3570		1471	13.3738		1511	15.9367		605.5	0.1915		605.5	0.0351		605.5	0.6656		605.5	0.6948		605.5
	606	0.023		606	0.052		606	0.106		606	0.704		606	0.107					663.4	5031		688.4	1049		732.4	3447		766.4	3567		1472	13.8864		1512	15.8435		606	0.1887		606	0.0334		606	0.662		606	0.6952		606
	606.5	0.023		606.5	0.051		606.5	0.105		606.5	0.703		606.5	0.11					663.6	5007		688.6	1044		732.6	3435		766.6	3565		1473	14.3523		1513	15.6571		606.5	0.1865		606.5	0.0322		606.5	0.6583		606.5	0.6954		606.5
	607	0.022		607	0.051		607	0.105		607	0.701		607	0.112					663.8	4982		688.8	1039		732.8	3423		766.8	3562		1474	14.3523		1514	15.6571		607	0.1837		607	0.0308		607	0.6546		607	0.6962		607
	607.5	0.022		607.5	0.05		607.5	0.104		607.5	0.7		607.5	0.114					664	4958		689	1034		733	3411		767	3559		1475	14.6319		1515	15.5639		607.5	0.1814		607.5	0.0294		607.5	0.6502		607.5	0.696		607.5
	608	0.021		608	0.049		608	0.103		608	0.698		608	0.116					664.2	4934		689.2	1030		733.2	3400		767.2	3556		1476	15.0047		1516	15.1911		608	0.1787		608	0.0276		608	0.6461		608	0.6956		608
	608.5	0.021		608.5	0.048		608.5	0.102		608.5	0.697		608.5	0.118					664.4	4910		689.4	1025		733.4	3388		767.4	3553		1477	15.2377		1517	15.0979		608.5	0.1768		608.5	0.0266		608.5	0.6421		608.5	0.6962		608.5
	609	0.02		609	0.048		609	0.101		609	0.695		609	0.121					664.6	4886		689.6	1020		733.6	3377		767.6	3550		1478	15.7503		1518	15.0979		609	0.174		609	0.0247		609	0.6379		609	0.6952		609
	609.5	0.02		609.5	0.047		609.5	0.1		609.5	0.694		609.5	0.123					664.8	4862		689.8	1015		733.8	3365		767.8	3546		1479	16.0299		1519	14.8649		609.5	0.1727		609.5	0.024		609.5	0.6335		609.5	0.695		609.5
	610	0.02		610	0.046		610	0.099		610	0.692		610	0.125					665	4838		690	1010		734	3353		768	3543		1480	16.4027		1520	14.8183		610	0.1705		610	0.0226		610	0.6289		610	0.6948		610
	610.5	0.019		610.5	0.046		610.5	0.098		610.5	0.69		610.5	0.127					665.2	4814		690.2	1005		734.2	3341		768.2	3539		1481	16.4959		1521	14.6785		610.5	0.1687		610.5	0.0217		610.5	0.6241		610.5	0.6944		610.5
	611	0.019		611	0.045		611	0.097		611	0.688		611	0.13					665.4	4790		690.4	1000		734.4	3329		768.4	3535		1482	16.6823		1522	14.5387		611	0.1668		611	0.0206		611	0.6196		611	0.6936		611
	611.5	0.019		611.5	0.045		611.5	0.096		611.5	0.686		611.5	0.132					665.6	4766		690.6	995.7		734.6	3318		768.6	3531		1483	16.9153		1523	14.5853		611.5	0.1655		611.5	0.0197		611.5	0.6148		611.5	0.6926		611.5
	612	0.018		612	0.044		612	0.095		612	0.683		612	0.134					665.8	4742		690.8	990.9		734.8	3306		768.8	3528		1484	17.2881		1524	14.2126		612	0.1633		612	0.0183		612	0.6096		612	0.6924		612
	612.5	0.018		612.5	0.043		612.5	0.094		612.5	0.681		612.5	0.137					666	4719		691	986.3		735	3294		769	3524		1485	17.2881		1525	14.166		612.5	0.1618		612.5	0.0176		612.5	0.6045		612.5	0.6908		612.5
	613	0.018		613	0.043		613	0.093		613	0.678		613	0.139					666.2	4696		691.2	981.6		735.2	3281		769.2	3520		1486	17.4745		1526	14.2126		613	0.1602		613	0.0165		613	0.5992		613	0.6904		613
	613.5	0.017		613.5	0.042		613.5	0.092		613.5	0.676		613.5	0.142					666.4	4674		691.4	977.1		735.4	3269		769.4	3516		1487	17.8006		1527	13.9796		613.5	0.1593		613.5	0.0161		613.5	0.5945		613.5	0.6894		613.5
	614	0.017		614	0.042		614	0.091		614	0.673		614	0.144					666.6	4651		691.6	972.4		735.6	3257		769.6	3512		1488	17.987		1528	13.7		614	0.1573		614	0.0146		614	0.5892		614	0.6882		614
	614.5	0.017		614.5	0.041		614.5	0.09		614.5	0.671		614.5	0.147					666.8	4630		691.8	967.9		735.8	3245		769.8	3508		1489	18.0336		1529	13.5602		614.5	0.1564		614.5	0.0142		614.5	0.5839		614.5	0.6868		614.5
	615	0.017		615	0.041		615	0.089		615	0.668		615	0.149					667	4608		692	963.4		736	3233		770	3504		1490	18.3598		1530	13.6534		615	0.1548		615	0.0132		615	0.5781		615	0.6846		615
	615.5	0.017		615.5	0.04		615.5	0.088		615.5	0.665		615.5	0.152					667.2	4586		692.2	959		736.2	3221		770.2	3499		1491	18.5462		1531	13.7		615.5	0.1541		615.5	0.0133		615.5	0.5723		615.5	0.684		615.5
	616	0.016		616	0.04		616	0.088		616	0.662		616	0.155					667.4	4564		692.4	954.6		736.4	3209		770.4	3495		1492	18.686		1532	13.8398		616	0.1524		616	0.0116		616	0.5665		616	0.682		616
	616.5	0.016		616.5	0.039		616.5	0.087		616.5	0.659		616.5	0.157					667.6	4543		692.6	950.3		736.6	3196		770.6	3491		1493	19.0588		1533	13.8864		616.5	0.1521		616.5	0.0117		616.5	0.5609		616.5	0.6804		616.5
	617	0.016		617	0.039		617	0.086		617	0.656		617	0.16					667.8	4521		692.8	945.9		736.8	3184		770.8	3487		1494	19.1986		1534	13.6534		617	0.1503		617	0.0105		617	0.5552		617	0.6786		617
	617.5	0.016		617.5	0.038		617.5	0.085		617.5	0.653		617.5	0.163					668	4500		693	941.5		737	3170		771	3483		1495	19.1054		1535	13.933		617.5	0.1497		617.5	0.0101		617.5	0.5493		617.5	0.6768		617.5
	618	0.015		618	0.038		618	0.084		618	0.65		618	0.165					668.2	4479		693.2	937.1		737.2	3158		771.2	3478		1496	18.919		1536	13.933		618	0.1484		618	0.009		618	0.5436		618	0.6754		618
	618.5	0.015		618.5	0.038		618.5	0.083		618.5	0.646		618.5	0.168					668.4	4458		693.4	932.7		737.4	3144		771.4	3474		1497	18.5462		1537	14.0728		618.5	0.1476		618.5	0.0086		618.5	0.5376		618.5	0.673		618.5
	619	0.015		619	0.037		619	0.082		619	0.643		619	0.171					668.6	4436		693.6	928.4		737.6	3132		771.6	3470		1498	18.3132		1538	13.7		619	0.1469		619	0.0079		619	0.5314		619	0.6706		619
	619.5	0.015		619.5	0.037		619.5	0.081		619.5	0.639		619.5	0.174					668.8	4415		693.8	924		737.8	3118		771.8	3465		1499	18.1734		1539	13.6534		619.5	0.1461		619.5	0.0076		619.5	0.5255		619.5	0.668		619.5
	620	0.015		620	0.036		620	0.08		620	0.636		620	0.177					669	4394		694	919.6		738	3106		772	3460		1500	17.754		1540	13.5602		620	0.1451		620	0.0071		620	0.5192		620	0.6656		620
	620.5	0.015		620.5	0.036		620.5	0.079		620.5	0.632		620.5	0.179					669.2	4373		694.2	915.2		738.2	3093		772.2	3456		1501	17.521		1541	13.3272		620.5	0.1447		620.5	0.0069		620.5	0.5134		620.5	0.6638		620.5
	621	0.015		621	0.035		621	0.078		621	0.629		621	0.182					669.4	4352		694.4	911		738.4	3081		772.4	3451		1502	17.0085		1542	13.001		621	0.1435		621	0.006		621	0.5072		621	0.6614		621
	621.5	0.014		621.5	0.035		621.5	0.077		621.5	0.625		621.5	0.185					669.6	4330		694.6	906.8		738.6	3068		772.6	3447		1503	16.6357		1543	13.0476		621.5	0.1431		621.5	0.006		621.5	0.5007		621.5	0.6588		621.5
	622	0.014		622	0.035		622	0.076		622	0.621		622	0.188					669.8	4308		694.8	902.7		738.8	3056		772.8	3442		1504	16.4493		1544	13.001		622	0.1421		622	0.0053		622	0.4948		622	0.6562		622
	622.5	0.014		622.5	0.034		622.5	0.075		622.5	0.617		622.5	0.191					670	4286		695	898.5		739	3043		773	3438		1505	16.0299		1545	12.9544		622.5	0.1417		622.5	0.0051		622.5	0.4883		622.5	0.653		622.5
	623	0.014		623	0.034		623	0.074		623	0.613		623	0.195					670.2	4265		695.2	894.5		739.2	3031		773.2	3433		1506	15.6571		1546	13.0942		623	0.1409		623	0.0043		623	0.4822		623	0.6506		623
	623.5	0.014		623.5	0.034		623.5	0.073		623.5	0.609		623.5	0.198					670.4	4243		695.4	890.6		739.4	3019		773.4	3429		1507	15.0979		1547	13.1874		623.5	0.1402		623.5	0.0044		623.5	0.476		623.5	0.6476		623.5
	624	0.014		624	0.033		624	0.072		624	0.605		624	0.201					670.6	4221		695.6	886.7		739.6	3006		773.6	3425		1508	14.9581		1548	13.1408		624	0.1398		624	0.0037		624	0.4693		624	0.6444		624
	624.5	0.014		624.5	0.033		624.5	0.071		624.5	0.601		624.5	0.204					670.8	4200		695.8	882.8		739.8	2993		773.8	3420		1509	14.3989		1549	13.0476		624.5	0.1392		624.5	0.0035		624.5	0.4628		624.5	0.641		624.5
	625	0.014		625	0.032		625	0.07		625	0.597		625	0.207					671	4178		696	879.1		740	2981		774	3415		1510	14.0262		1550	13.0476		625	0.1387		625	0.0028		625	0.4567		625	0.6376		625
	625.5	0.014		625.5	0.032		625.5	0.07		625.5	0.593		625.5	0.21					671.2	4157		696.2	875.3		740.2	2968		774.2	3410		1511	13.5136		1551	12.8146		625.5	0.1383		625.5	0.003		625.5	0.4507		625.5	0.6348		625.5
	626	0.014		626	0.032		626	0.068		626	0.588		626	0.214					671.4	4135		696.4	871.4		740.4	2955		774.4	3406		1512	13.1408		1552	12.535		626	0.138		626	0.0025		626	0.4444		626	0.6316		626
	626.5	0.013		626.5	0.032		626.5	0.068		626.5	0.584		626.5	0.217					671.6	4113		696.6	867.4		740.6	2943		774.6	3400		1513	12.6748		1553	12.535		626.5	0.1371		626.5	0.0022		626.5	0.4384		626.5	0.6284		626.5
	627	0.013		627	0.031		627	0.067		627	0.58		627	0.22					671.8	4091		696.8	863.3		740.8	2930		774.8	3396		1514	12.4418		1554	12.302		627	0.137		627	0.0019		627	0.4319		627	0.625		627
	627.5	0.013		627.5	0.031		627.5	0.066		627.5	0.576		627.5	0.224					672	4070		697	859.3		741	2918		775	3391		1515	12.1156		1555	12.3952		627.5	0.1364		627.5	0.0019		627.5	0.4257		627.5	0.6208		627.5
	628	0.013		628	0.03		628	0.065		628	0.571		628	0.227					672.2	4048		697.2	855.4		741.2	2905		775.2	3385		1516	11.6962		1556	12.069		628	0.1359		628	0.0011		628	0.4198		628	0.6178		628
	628.5	0.013		628.5	0.03		628.5	0.064		628.5	0.567		628.5	0.23					672.4	4026		697.4	851.6		741.4	2893		775.4	3380		1517	11.1837		1557	11.8826		628.5	0.1358		628.5	0.0016		628.5	0.4133		628.5	0.6134		628.5
	629	0.013		629	0.03		629	0.063		629	0.562		629	0.234					672.6	4003		697.6	847.7		741.6	2880		775.6	3375		1518	10.7177		1558	11.6496		629	0.1354		629	0.0012		629	0.4071		629	0.6102		629
	629.5	0.013		629.5	0.029		629.5	0.062		629.5	0.557		629.5	0.238					672.8	3981		697.8	843.9		741.8	2868		775.8	3369		1519	10.0653		1559	11.5098		629.5	0.1349		629.5	0.0008		629.5	0.4009		629.5	0.6064		629.5
	630	0.013		630	0.029		630	0.061		630	0.552		630	0.241					673	3959		698	840.1		742	2855		776	3363		1520	9.6459		1560	11.4632		630	0.1347		630	0.0006		630	0.3945		630	0.6022		630
	630.5	0.013		630.5	0.029		630.5	0.061		630.5	0.548		630.5	0.245					673.2	3937		698.2	836.3		742.2	2843		776.2	3357		1521	9.08671		1561	11.1371		630.5	0.1342		630.5	0.0003		630.5	0.3885		630.5	0.5986		630.5
	631	0.013		631	0.028		631	0.06		631	0.543		631	0.249					673.4	3916		698.4	832.5		742.4	2831		776.4	3351		1522	8.94692		1562	11.0905		631	0.1341		631	0.0002		631	0.3823		631	0.5944		631
	631.5	0.013		631.5	0.028		631.5	0.059		631.5	0.538		631.5	0.252					673.6	3894		698.6	828.6		742.6	2818		776.6	3346		1523	8.94692		1563	11.37		631.5	0.1336		631.5	0		631.5	0.3763		631.5	0.5912		631.5
	632	0.013		632	0.028		632	0.058		632	0.533		632	0.256					673.8	3873		698.8	824.9		742.8	2806		776.8	3340		1524	8.15474		1564	11.4166		632	0.1336		632	0.0002		632	0.3701		632	0.5866		632
	632.5	0.013		632.5	0.027		632.5	0.057		632.5	0.528		632.5	0.26					674	3852		699	820.9		743	2794		777	3335		1525	7.73536		1565	11.2302		632.5	0.133		632.5	-0.0003		632.5	0.3637		632.5	0.5824		632.5
	633	0.013		633	0.027		633	0.056		633	0.523		633	0.264					674.2	3832		699.2	817		743.2	2782		777.2	3329		1526	7.45577		1566	11.2768		633	0.1332		633	-0.0003		633	0.3575		633	0.578		633
	633.5	0.012		633.5	0.026		633.5	0.055		633.5	0.518		633.5	0.268					674.4	3812		699.4	813		743.4	2769		777.4	3324		1527	6.89658		1567	11.1837		633.5	0.1329		633.5	-0.0006		633.5	0.351		633.5	0.573		633.5
	634	0.012		634	0.026		634	0.055		634	0.513		634	0.272					674.6	3792		699.6	809.1		743.6	2758		777.6	3319		1528	6.52379		1568	11.0905		634	0.1325		634	-0.0007		634	0.3447		634	0.5688		634
	634.5	0.012		634.5	0.026		634.5	0.054		634.5	0.508		634.5	0.275					674.8	3772		699.8	805		743.8	2746		777.8	3314		1529	6.2908		1569	11.1837		634.5	0.1323		634.5	-0.0013		634.5	0.3386		634.5	0.5638		634.5
	635	0.012		635	0.026		635	0.053		635	0.503		635	0.279					675	3754		700	800.9		744	2734		778	3308		1530	5.87141		1570	11.1837		635	0.1325		635	-0.001		635	0.3327		635	0.5598		635
	635.5	0.012		635.5	0.026		635.5	0.052		635.5	0.498		635.5	0.283					675.2	3734		700.2	796.8		744.2	2722		778.2	3303		1531	5.68502		1571	10.9972		635.5	0.1319		635.5	-0.001		635.5	0.327		635.5	0.5556		635.5
	636	0.012		636	0.025		636	0.052		636	0.493		636	0.287					675.4	3715		700.4	792.7		744.4	2710		778.4	3297		1532	5.63842		1572	10.7643		636	0.1319		636	-0.0011		636	0.3209		636	0.5502		636
	636.5	0.012		636.5	0.025		636.5	0.051		636.5	0.488		636.5	0.292					675.6	3695		700.6	788.7		744.6	2698		778.6	3292		1533	5.73162		1573	10.7643		636.5	0.1315		636.5	-0.0013		636.5	0.3151		636.5	0.5456		636.5
	637	0.012		637	0.025		637	0.05		637	0.483		637	0.296					675.8	3676		700.8	784.7		744.8	2686		778.8	3286		1534	5.59182		1574	10.3449		637	0.1317		637	-0.0013		637	0.309		637	0.541		637
	637.5	0.012		637.5	0.024		637.5	0.049		637.5	0.478		637.5	0.3					676	3657		701	780.8		745	2675		779	3280		1535	5.17244		1575	10.5313		637.5	0.1315		637.5	-0.0015		637.5	0.3029		637.5	0.536		637.5
	638	0.012		638	0.024		638	0.048		638	0.473		638	0.304					676.2	3638		701.2	776.9		745.2	2663		779.2	3275		1536	4.98604		1576	10.4381		638	0.1311		638	-0.0016		638	0.2975		638	0.5312		638
	638.5	0.012		638.5	0.024		638.5	0.048		638.5	0.468		638.5	0.309					676.4	3620		701.4	773		745.4	2651		779.4	3269		1537	4.65985		1577	10.4847		638.5	0.131		638.5	-0.0019		638.5	0.2917		638.5	0.526		638.5
	639	0.012		639	0.024		639	0.047		639	0.462		639	0.313					676.6	3601		701.6	769.2		745.6	2639		779.6	3264		1538	4.56666		1578	10.4381		639	0.1312		639	-0.0019		639	0.286		639	0.5218		639
	639.5	0.012		639.5	0.024		639.5	0.046		639.5	0.458		639.5	0.317					676.8	3583		701.8	765.4		745.8	2628		779.8	3258		1539	4.61325		1579	10.2983		639.5	0.1311		639.5	-0.0022		639.5	0.2801		639.5	0.5156		639.5
	640	0.012		640	0.023		640	0.046		640	0.452		640	0.322					677	3564		702	761.6		746	2616		780	3252		1540	4.47346		1580	10.4381		640	0.1306		640	-0.0027		640	0.2746		640	0.511		640
	640.5	0.012		640.5	0.023		640.5	0.045		640.5	0.447		640.5	0.326					677.2	3547		702.2	758		746.2	2604		780.2	3247		1541	4.24047		1581	10.6711		640.5	0.1309		640.5	-0.0021		640.5	0.269		640.5	0.5062		640.5
	641	0.012		641	0.023		641	0.044		641	0.442		641	0.33					677.4	3529		702.4	754.4		746.4	2592		780.4	3241		1542	4.00747		1582	10.7643		641	0.1311		641	-0.0019		641	0.2634		641	0.5012		641
	641.5	0.012		641.5	0.023		641.5	0.044		641.5	0.437		641.5	0.335					677.6	3511		702.6	750.8		746.6	2581		780.6	3236		1543	3.72788		1583	10.3915		641.5	0.1308		641.5	-0.0024		641.5	0.2578		641.5	0.4958		641.5
	642	0.012		642	0.022		642	0.043		642	0.432		642	0.339					677.8	3494		702.8	747.4		746.8	2569		780.8	3231		1544	3.58809		1584	10.1119		642	0.1308		642	-0.0019		642	0.2527		642	0.4912		642
	642.5	0.012		642.5	0.022		642.5	0.042		642.5	0.427		642.5	0.344					678	3476		703	744.1		747	2558		781	3225		1545	3.54149		1585	10.2051		642.5	0.1307		642.5	-0.0024		642.5	0.247		642.5	0.4858		642.5
	643	0.012		643	0.022		643	0.042		643	0.422		643	0.348					678.2	3459		703.2	740.7		747.2	2546		781.2	3220		1546	3.44829		1586	10.1119		643	0.1307		643	-0.0024		643	0.2418		643	0.4812		643
	643.5	0.012		643.5	0.022		643.5	0.041		643.5	0.417		643.5	0.353					678.4	3441		703.4	737.5		747.4	2535		781.4	3214		1547	3.40169		1587	9.92549		643.5	0.1311		643.5	-0.0024		643.5	0.2367		643.5	0.4754		643.5
	644	0.012		644	0.022		644	0.04		644	0.411		644	0.358					678.6	3423		703.6	734.4		747.6	2523		781.6	3208		1548	3.35509		1588	9.73909		644	0.1304		644	-0.003		644	0.2315		644	0.4702		644
	644.5	0.012		644.5	0.021		644.5	0.04		644.5	0.406		644.5	0.362					678.8	3405		703.8	731.3		747.8	2512		781.8	3203		1549	3.2153		1589	9.83229		644.5	0.1308		644.5	-0.0027		644.5	0.2268		644.5	0.465		644.5
	645	0.012		645	0.021		645	0.039		645	0.401		645	0.367					679	3388		704	728.2		748	2500		782	3197		1550	3.49489		1590	9.83229		645	0.1304		645	-0.0024		645	0.2216		645	0.4596		645
	645.5	0.013		645.5	0.021		645.5	0.039		645.5	0.396		645.5	0.372					679.2	3370		704.2	725.2		748.2	2488		782.2	3191		1551	3.1221		1591	9.69249		645.5	0.1307		645.5	-0.0027		645.5	0.2165		645.5	0.4538		645.5
	646	0.013		646	0.021		646	0.038		646	0.391		646	0.377					679.4	3353		704.4	722.3		748.4	2477		782.4	3185		1552	2.84251		1592	9.97209		646	0.1304		646	-0.0025		646	0.2117		646	0.449		646
	646.5	0.013		646.5	0.02		646.5	0.037		646.5	0.385		646.5	0.382					679.6	3335		704.6	719.1		748.6	2465		782.6	3179		1553	3.1221		1593	9.83229		646.5	0.1307		646.5	-0.0029		646.5	0.2071		646.5	0.4438		646.5
	647	0.013		647	0.02		647	0.037		647	0.38		647	0.386					679.8	3317		704.8	716		748.8	2454		782.8	3173		1554	3.0289		1594	9.5061		647	0.1303		647	-0.003		647	0.2026		647	0.439		647
	647.5	0.013		647.5	0.02		647.5	0.036		647.5	0.375		647.5	0.391					680	3300		705	713		749	2443		783	3167		1555	3.0755		1595	9.5061		647.5	0.1306		647.5	-0.003		647.5	0.1977		647.5	0.4338		647.5
	648	0.013		648	0.02		648	0.036		648	0.37		648	0.396					680.2	3282		705.2	710.1		749.2	2431		783.2	3160		1556	2.84251		1596	9.4129		648	0.1304		648	-0.0026		648	0.1933		648	0.428		648
	648.5	0.013		648.5	0.02		648.5	0.035		648.5	0.365		648.5	0.401					680.4	3264		705.4	707.1		749.4	2420		783.4	3154		1557	2.74931		1597	9.5061		648.5	0.1309		648.5	-0.0027		648.5	0.1886		648.5	0.4222		648.5
	649	0.013		649	0.02		649	0.035		649	0.36		649	0.406					680.6	3247		705.6	704.2		749.6	2409		783.6	3147		1558	2.84251		1598	9.36631		649	0.1305		649	-0.0028		649	0.1844		649	0.4178		649
	649.5	0.013		649.5	0.019		649.5	0.034		649.5	0.355		649.5	0.412					680.8	3229		705.8	701		749.8	2397		783.8	3141		1559	3.2153		1599	9.5993		649.5	0.1306		649.5	-0.003		649.5	0.1801		649.5	0.4126		649.5
	650	0.013		650	0.019		650	0.034		650	0.35		650	0.417					681	3211		706	697.9		750	2386		784	3135		1560	3.2619		1600	9.73909		650	0.1304		650	-0.0029		650	0.1762		650	0.4078		650
	650.5	0.012		650.5	0.019		650.5	0.033		650.5	0.345		650.5	0.422					681.2	3193		706.2	694.6		750.2	2374		784.2	3130		1561	3.2619					650.5	0.1309		650.5	-0.0031		650.5	0.172		650.5	0.4024		650.5
	651	0.013		651	0.019		651	0.033		651	0.34		651	0.427					681.4	3175		706.4	691.6		750.4	2363		784.4	3124		1562	3.40169					651	0.1306		651	-0.0029		651	0.1679		651	0.3974		651
	651.5	0.012		651.5	0.019		651.5	0.032		651.5	0.335		651.5	0.433					681.6	3157		706.6	688.3		750.6	2352		784.6	3118		1563	3.63469					651.5	0.1309		651.5	-0.0032		651.5	0.1641		651.5	0.3924		651.5
	652	0.012		652	0.019		652	0.032		652	0.33		652	0.438					681.8	3139		706.8	685.1		750.8	2340		784.8	3113		1564	3.40169					652	0.1307		652	-0.0032		652	0.1599		652	0.3872		652
	652.5	0.012		652.5	0.018		652.5	0.031		652.5	0.325		652.5	0.443					682	3121		707	681.9		751	2329		785	3107		1565	2.93571					652.5	0.1311		652.5	-0.0032		652.5	0.1561		652.5	0.3822		652.5
	653	0.012		653	0.018		653	0.031		653	0.32		653	0.449					682.2	3103		707.2	678.7		751.2	2317		785.2	3102		1566	2.93571					653	0.131		653	-0.0033		653	0.1521		653	0.3764		653
	653.5	0.012		653.5	0.018		653.5	0.03		653.5	0.315		653.5	0.454					682.4	3086		707.4	675.5		751.4	2306		785.4	3097		1567	2.65612					653.5	0.131		653.5	-0.003		653.5	0.1489		653.5	0.372		653.5
	654	0.012		654	0.018		654	0.03		654	0.31		654	0.459					682.6	3068		707.6	672.2		751.6	2295		785.6	3091		1568	2.56292					654	0.1311		654	-0.0029		654	0.1454		654	0.367		654
	654.5	0.012		654.5	0.018		654.5	0.03		654.5	0.305		654.5	0.465					682.8	3051		707.8	669.1		751.8	2284		785.8	3086		1569	2.51632					654.5	0.131		654.5	-0.0034		654.5	0.1417		654.5	0.362		654.5
	655	0.012		655	0.018		655	0.029		655	0.301		655	0.47					683	3033		708	666		752	2272		786	3080		1570	2.56292					655	0.1311		655	-0.0031		655	0.1382		655	0.3568		655
	655.5	0.012		655.5	0.018		655.5	0.029		655.5	0.296		655.5	0.476					683.2	3016		708.2	663.1		752.2	2261		786.2	3075		1571	2.74931					655.5	0.1312		655.5	-0.0035		655.5	0.1348		655.5	0.3518		655.5
	656	0.012		656	0.017		656	0.029		656	0.291		656	0.481					683.4	2999		708.4	660		752.4	2249		786.4	3069		1572	2.88911					656	0.1313		656	-0.003		656	0.1312		656	0.347		656
	656.5	0.012		656.5	0.017		656.5	0.028		656.5	0.287		656.5	0.487					683.6	2982		708.6	657.2		752.6	2238		786.6	3063		1573	3.0289					656.5	0.1313		656.5	-0.0032		656.5	0.1278		656.5	0.3418		656.5
	657	0.012		657	0.017		657	0.028		657	0.282		657	0.493					683.8	2965		708.8	654.4		752.8	2226		786.8	3057		1574	3.2619					657	0.1315		657	-0.003		657	0.1247		657	0.3374		657
	657.5	0.012		657.5	0.017		657.5	0.027		657.5	0.277		657.5	0.498					684	2949		709	651.6		753	2215		787	3051		1575	2.98231					657.5	0.1319		657.5	-0.0032		657.5	0.1215		657.5	0.3326		657.5
	658	0.012		658	0.017		658	0.027		658	0.273		658	0.504					684.2	2933		709.2	648.9		753.2	2204		787.2	3046		1576	2.93571					658	0.1319		658	-0.0032		658	0.1186		658	0.3278		658
	658.5	0.011		658.5	0.017		658.5	0.027		658.5	0.268		658.5	0.509					684.4	2917		709.4	646.2		753.4	2193		787.4	3040		1577	2.79591					658.5	0.1323		658.5	-0.0033		658.5	0.1158		658.5	0.3232		658.5
	659	0.011		659	0.017		659	0.026		659	0.264		659	0.515					684.6	2901		709.6	643.4		753.6	2182		787.6	3034		1578	2.79591					659	0.132		659	-0.0033		659	0.1126		659	0.3182		659
	659.5	0.011		659.5	0.017		659.5	0.026		659.5	0.259		659.5	0.521					684.8	2885		709.8	640.8		753.8	2171		787.8	3029		1579	2.84251					659.5	0.132		659.5	-0.0034		659.5	0.1097		659.5	0.3134		659.5
	660	0.011		660	0.016		660	0.026		660	0.255		660	0.526					685	2870		710	638.2		754	2160		788	3023		1580	2.84251					660	0.1321		660	-0.0035		660	0.1067		660	0.3084		660
	660.5	0.011		660.5	0.016		660.5	0.025		660.5	0.251		660.5	0.532					685.2	2854		710.2	635.4		754.2	2149		788.2	3017		1581	2.84251					660.5	0.1326		660.5	-0.0034		660.5	0.1041		660.5	0.304		660.5
	661	0.011		661	0.016		661	0.025		661	0.246		661	0.538					685.4	2839		710.4	632.9		754.4	2139		788.4	3011		1582	2.56292					661	0.1323		661	-0.0033		661	0.1015		661	0.2996		661
	661.5	0.011		661.5	0.016		661.5	0.025		661.5	0.242		661.5	0.543					685.6	2823		710.6	630.2		754.6	2128		788.6	3006		1583	2.70272					661.5	0.1329		661.5	-0.0033		661.5	0.0987		661.5	0.2946		661.5
	662	0.011		662	0.016		662	0.024		662	0.238		662	0.549					685.8	2807		710.8	627.6		754.8	2118		788.8	3000		1584	2.93571					662	0.1328		662	-0.0031		662	0.096		662	0.29		662
	662.5	0.011		662.5	0.016		662.5	0.024		662.5	0.234		662.5	0.555					686	2791		711	624.9		755	2108		789	2995		1585	3.1687					662.5	0.1328		662.5	-0.0037		662.5	0.0933		662.5	0.2856		662.5
	663	0.011		663	0.016		663	0.024		663	0.23		663	0.561					686.2	2776		711.2	622.3		755.2	2098		789.2	2989		1586	3.0289					663	0.1334		663	-0.003		663	0.0909		663	0.2812		663
	663.5	0.011		663.5	0.016		663.5	0.024		663.5	0.225		663.5	0.567					686.4	2760		711.4	619.7		755.4	2088		789.4	2985		1587	2.93571					663.5	0.1336		663.5	-0.0032		663.5	0.0883		663.5	0.2766		663.5
	664	0.011		664	0.015		664	0.023		664	0.221		664	0.573					686.6	2745		711.6	617.1		755.6	2077		789.6	2979		1588	3.0289					664	0.1335		664	-0.0031		664	0.0862		664	0.2728		664
	664.5	0.012		664.5	0.015		664.5	0.023		664.5	0.217		664.5	0.578					686.8	2729		711.8	614.5		755.8	2067		789.8	2974		1589	2.88911					664.5	0.1342		664.5	-0.003		664.5	0.0836		664.5	0.2682		664.5
	665	0.012		665	0.015		665	0.023		665	0.213		665	0.584					687	2714		712	611.8		756	2057		790	2969		1590	3.1221					665	0.1338		665	-0.0031		665	0.0814		665	0.2636		665
	665.5	0.012		665.5	0.015		665.5	0.023		665.5	0.21		665.5	0.59					687.2	2699		712.2	609.1		756.2	2046		790.2	2964		1591	3.1221					665.5	0.1342		665.5	-0.0029		665.5	0.0791		665.5	0.259		665.5
	666	0.012		666	0.015		666	0.022		666	0.206		666	0.596					687.4	2684		712.4	606.5		756.4	2036		790.4	2960		1592	3.3085					666	0.1344		666	-0.003		666	0.0771		666	0.2552		666
	666.5	0.012		666.5	0.015		666.5	0.022		666.5	0.202		666.5	0.602					687.6	2670		712.6	603.9		756.6	2025		790.6	2954		1593	3.44829					666.5	0.1347		666.5	-0.0029		666.5	0.075		666.5	0.2508		666.5
	667	0.012		667	0.015		667	0.022		667	0.198		667	0.608					687.8	2655		712.8	601.4		756.8	2015		790.8	2950		1594	3.1221					667	0.1345		667	-0.003		667	0.0729		667	0.246		667
	667.5	0.012		667.5	0.015		667.5	0.022		667.5	0.195		667.5	0.614					688	2640		713	598.9		757	2004		791	2945		1595	3.1687					667.5	0.1346		667.5	-0.0031		667.5	0.0708		667.5	0.2422		667.5
	668	0.012		668	0.015		668	0.022		668	0.191		668	0.62					688.2	2625		713.2	596.5		757.2	1994		791.2	2941		1596	2.93571					668	0.1348		668	-0.0028		668	0.069		668	0.2384		668
	668.5	0.012		668.5	0.015		668.5	0.021		668.5	0.188		668.5	0.626					688.4	2610		713.4	594.1		757.4	1984		791.4	2936		1597	2.88911					668.5	0.1352		668.5	-0.0029		668.5	0.067		668.5	0.235		668.5
	669	0.012		669	0.015		669	0.021		669	0.184		669	0.632					688.6	2595		713.6	591.5		757.6	1973		791.6	2931		1598	2.60952					669	0.1354		669	-0.0027		669	0.0653		669	0.2308		669
	669.5	0.012		669.5	0.014		669.5	0.021		669.5	0.18		669.5	0.638					688.8	2580		713.8	589		757.8	1963		791.8	2926		1599	2.93571					669.5	0.1356		669.5	-0.0024		669.5	0.0635		669.5	0.227		669.5
	670	0.012		670	0.014		670	0.021		670	0.177		670	0.644					689	2565		714	586.6		758	1953		792	2921		1600	3.0289					670	0.1357		670	-0.0025		670	0.0615		670	0.2238		670
	670.5	0.011		670.5	0.014		670.5	0.021		670.5	0.174		670.5	0.65					689.2	2551		714.2	584		758.2	1943		792.2	2916								670.5	0.136		670.5	-0.0026		670.5	0.0601		670.5	0.2202		670.5
	671	0.012		671	0.014		671	0.02		671	0.171		671	0.656					689.4	2536		714.4	581.6		758.4	1933		792.4	2912								671	0.1359		671	-0.0028		671	0.0585		671	0.2166		671
	671.5	0.011		671.5	0.014		671.5	0.02		671.5	0.167		671.5	0.662					689.6	2521		714.6	579.1		758.6	1923		792.6	2907								671.5	0.1362		671.5	-0.0028		671.5	0.0567		671.5	0.2124		671.5
	672	0.011		672	0.014		672	0.02		672	0.164		672	0.668					689.8	2506		714.8	576.6		758.8	1913		792.8	2902								672	0.1366		672	-0.0028		672	0.0555		672	0.2094		672
	672.5	0.011		672.5	0.014		672.5	0.02		672.5	0.161		672.5	0.674					690	2491		715	574.3		759	1903		793	2898								672.5	0.1365		672.5	-0.0027		672.5	0.0537		672.5	0.206		672.5
	673	0.011		673	0.014		673	0.02		673	0.158		673	0.68					690.2	2477		715.2	571.8		759.2	1893		793.2	2893								673	0.137		673	-0.0024		673	0.0522		673	0.2016		673
	673.5	0.011		673.5	0.014		673.5	0.02		673.5	0.154		673.5	0.686					690.4	2462		715.4	569.3		759.4	1883		793.4	2888								673.5	0.1373		673.5	-0.0024		673.5	0.0511		673.5	0.1988		673.5
	674	0.011		674	0.014		674	0.019		674	0.151		674	0.692					690.6	2447		715.6	566.9		759.6	1873		793.6	2883								674	0.1371		674	-0.0028		674	0.05		674	0.196		674
	674.5	0.011		674.5	0.014		674.5	0.019		674.5	0.148		674.5	0.699					690.8	2432		715.8	564.5		759.8	1863		793.8	2879								674.5	0.1376		674.5	-0.0023		674.5	0.0485		674.5	0.1926		674.5
	675	0.011		675	0.014		675	0.019		675	0.145		675	0.705					691	2418		716	562.3		760	1854		794	2873								675	0.1381		675	-0.0024		675	0.0472		675	0.1894		675
	675.5	0.011		675.5	0.014		675.5	0.019		675.5	0.142		675.5	0.711					691.2	2404		716.2	559.9		760.2	1844		794.2	2869								675.5	0.1386		675.5	-0.0018		675.5	0.0463		675.5	0.1862		675.5
	676	0.011		676	0.014		676	0.019		676	0.139		676	0.717					691.4	2390		716.4	557.8		760.4	1834		794.4	2864								676	0.1383		676	-0.0022		676	0.0449		676	0.1826		676
	676.5	0.011		676.5	0.014		676.5	0.019		676.5	0.136		676.5	0.723					691.6	2376		716.6	555.5		760.6	1824		794.6	2859								676.5	0.1389		676.5	-0.002		676.5	0.0437		676.5	0.1796		676.5
	677	0.011		677	0.013		677	0.019		677	0.133		677	0.73					691.8	2363		716.8	553.3		760.8	1815		794.8	2855								677	0.1388		677	-0.0019		677	0.0424		677	0.1762		677
	677.5	0.011		677.5	0.014		677.5	0.018		677.5	0.131		677.5	0.736					692	2350		717	551.1		761	1805		795	2850								677.5	0.1394		677.5	-0.0022		677.5	0.0414		677.5	0.1732		677.5
	678	0.011		678	0.013		678	0.018		678	0.128		678	0.742					692.2	2337		717.2	549		761.2	1796		795.2	2846								678	0.1394		678	-0.0018		678	0.0401		678	0.1704		678
	678.5	0.011		678.5	0.013		678.5	0.018		678.5	0.125		678.5	0.748					692.4	2324		717.4	546.9		761.4	1786		795.4	2842								678.5	0.1397		678.5	-0.0018		678.5	0.0394		678.5	0.1672		678.5
	679	0.011		679	0.013		679	0.018		679	0.123		679	0.754					692.6	2312		717.6	544.8		761.6	1777		795.6	2838								679	0.14		679	-0.002		679	0.0383		679	0.1644		679
	679.5	0.011		679.5	0.013		679.5	0.018		679.5	0.12		679.5	0.76					692.8	2299		717.8	542.5		761.8	1767		795.8	2834								679.5	0.1406		679.5	-0.0014		679.5	0.0374		679.5	0.1614		679.5
	680	0.011		680	0.013		680	0.018		680	0.118		680	0.766					693	2287		718	540.3		762	1758		796	2830								680	0.1409		680	-0.0015		680	0.0363		680	0.1588		680
	680.5	0.011		680.5	0.013		680.5	0.018		680.5	0.115		680.5	0.772					693.2	2275		718.2	538		762.2	1748		796.2	2826								680.5	0.1408		680.5	-0.0015		680.5	0.0356		680.5	0.1554		680.5
	681	0.011		681	0.013		681	0.018		681	0.112		681	0.778					693.4	2262		718.4	535.5		762.4	1739		796.4	2822								681	0.141		681	-0.0017		681	0.0346		681	0.153		681
	681.5	0.012		681.5	0.013		681.5	0.018		681.5	0.11		681.5	0.784					693.6	2250		718.6	533		762.6	1730		796.6	2818								681.5	0.1418		681.5	-0.0013		681.5	0.0338		681.5	0.1504		681.5
	682	0.012		682	0.013		682	0.017		682	0.108		682	0.791					693.8	2236		718.8	530.3		762.8	1720		796.8	2814								682	0.1418		682	-0.0013		682	0.0332		682	0.1478		682
	682.5	0.012		682.5	0.013		682.5	0.017		682.5	0.105		682.5	0.797					694	2224		719	527.5		763	1711		797	2810								682.5	0.1421		682.5	-0.0012		682.5	0.0323		682.5	0.1446		682.5
	683	0.012		683	0.013		683	0.017		683	0.103		683	0.803					694.2	2211		719.2	524.7		763.2	1701		797.2	2806								683	0.1423		683	-0.0015		683	0.0312		683	0.1418		683
	683.5	0.012		683.5	0.013		683.5	0.017		683.5	0.101		683.5	0.81					694.4	2198		719.4	522.1		763.4	1692		797.4	2802								683.5	0.1423		683.5	-0.0016		683.5	0.0305		683.5	0.139		683.5
	684	0.012		684	0.013		684	0.017		684	0.098		684	0.816					694.6	2184		719.6	519.1		763.6	1683		797.6	2798								684	0.1427		684	-0.0017		684	0.0299		684	0.1368		684
	684.5	0.012		684.5	0.013		684.5	0.017		684.5	0.096		684.5	0.822					694.8	2172		719.8	516.4		763.8	1674		797.8	2793								684.5	0.1428		684.5	-0.0014		684.5	0.0289		684.5	0.1334		684.5
	685	0.012		685	0.013		685	0.017		685	0.094		685	0.828					695	2158		720	513.5		764	1665		798	2789								685	0.1436		685	-0.0014		685	0.0283		685	0.1318		685
	685.5	0.012		685.5	0.013		685.5	0.017		685.5	0.092		685.5	0.834					695.2	2145		720.2	510.8		764.2	1656		798.2	2785								685.5	0.1437		685.5	-0.0014		685.5	0.0278		685.5	0.1292		685.5
	686	0.012		686	0.013		686	0.017		686	0.09		686	0.84					695.4	2132		720.4	508.1		764.4	1647		798.4	2782								686	0.1441		686	-0.0014		686	0.0272		686	0.1266		686
	686.5	0.012		686.5	0.013		686.5	0.017		686.5	0.088		686.5	0.846					695.6	2119		720.6	505.4		764.6	1638		798.6	2778								686.5	0.1444		686.5	-0.0016		686.5	0.0264		686.5	0.1244		686.5
	687	0.012		687	0.013		687	0.017		687	0.086		687	0.852					695.8	2106		720.8	502.8		764.8	1629		798.8	2775								687	0.1446		687	-0.0017		687	0.0257		687	0.1216		687
	687.5	0.012		687.5	0.013		687.5	0.017		687.5	0.084		687.5	0.858					696	2094		721	500.2		765	1621		799	2771								687.5	0.1448		687.5	-0.0013		687.5	0.0255		687.5	0.1196		687.5
	688	0.012		688	0.013		688	0.017		688	0.082		688	0.864					696.2	2081		721.2	497.7		765.2	1612		799.2	2768								688	0.1456		688	-0.0014		688	0.0247		688	0.117		688
	688.5	0.012		688.5	0.013		688.5	0.017		688.5	0.08		688.5	0.871					696.4	2068		721.4	495.3		765.4	1603		799.4	2765								688.5	0.1459		688.5	-0.001		688.5	0.024		688.5	0.1148		688.5
	689	0.012		689	0.013		689	0.016		689	0.078		689	0.877					696.6	2056		721.6	492.9		765.6	1595		799.6	2762								689	0.1459		689	-0.0017		689	0.0235		689	0.1128		689
	689.5	0.012		689.5	0.013		689.5	0.016		689.5	0.076		689.5	0.883					696.8	2043		721.8	490.5		765.8	1586		799.8	2759								689.5	0.1463		689.5	-0.0014		689.5	0.023		689.5	0.111		689.5
	690	0.012		690	0.013		690	0.016		690	0.074		690	0.889					697	2031		722	488.3		766	1578		800	2756								690	0.1468		690	-0.0018		690	0.0223		690	0.1086		690
	690.5	0.012		690.5	0.013		690.5	0.016		690.5	0.073		690.5	0.895					697.2	2019		722.2	486		766.2	1569		800.2	2753								690.5	0.1468		690.5	-0.0015		690.5	0.022		690.5	0.1062		690.5
	691	0.012		691	0.013		691	0.016		691	0.071		691	0.901					697.4	2007		722.4	483.9		766.4	1561		800.4	2750								691	0.1473		691	-0.0022		691	0.0218		691	0.1046		691
	691.5	0.012		691.5	0.013		691.5	0.016		691.5	0.069		691.5	0.908					697.6	1995		722.6	481.6		766.6	1553		800.6	2747								691.5	0.1478		691.5	-0.0014		691.5	0.0211		691.5	0.103		691.5
	692	0.012		692	0.013		692	0.016		692	0.067		692	0.914					697.8	1983		722.8	479.4		766.8	1544		800.8	2743								692	0.1482		692	-0.0017		692	0.0205		692	0.1008		692
	692.5	0.012		692.5	0.012		692.5	0.016		692.5	0.066		692.5	0.92					698	1972		723	477.2		767	1536		801	2740								692.5	0.1486		692.5	-0.0015		692.5	0.0203		692.5	0.0988		692.5
	693	0.012		693	0.012		693	0.016		693	0.064		693	0.925					698.2	1960		723.2	475.1		767.2	1528		801.2	2737								693	0.1486		693	-0.0019		693	0.0198		693	0.0972		693
	693.5	0.012		693.5	0.012		693.5	0.016		693.5	0.063		693.5	0.932					698.4	1949		723.4	472.9		767.4	1520		801.4	2733								693.5	0.1492		693.5	-0.0017		693.5	0.0194		693.5	0.0958		693.5
	694	0.012		694	0.013		694	0.016		694	0.061		694	0.938					698.6	1937		723.6	470.7		767.6	1512		801.6	2729								694	0.1495		694	-0.0018		694	0.019		694	0.0936		694
	694.5	0.012		694.5	0.013		694.5	0.016		694.5	0.06		694.5	0.944					698.8	1926		723.8	468.4		767.8	1504		801.8	2725								694.5	0.1498		694.5	-0.0019		694.5	0.0185		694.5	0.0918		694.5
	695	0.012		695	0.013		695	0.016		695	0.058		695	0.95					699	1915		724	466.1		768	1496		802	2722								695	0.1503		695	-0.0021		695	0.0185		695	0.0906		695
	695.5	0.012		695.5	0.013		695.5	0.016		695.5	0.057		695.5	0.956					699.2	1903		724.2	463.9		768.2	1488		802.2	2718								695.5	0.1509		695.5	-0.0018		695.5	0.0182		695.5	0.089		695.5
	696	0.012		696	0.013		696	0.016		696	0.056		696	0.962					699.4	1892		724.4	461.7		768.4	1481		802.4	2714								696	0.1514		696	-0.0022		696	0.0175		696	0.087		696
	696.5	0.012		696.5	0.012		696.5	0.016		696.5	0.054		696.5	0.968					699.6	1881		724.6	459.5		768.6	1473		802.6	2711								696.5	0.152		696.5	-0.0016		696.5	0.0172		696.5	0.085		696.5
	697	0.012		697	0.013		697	0.016		697	0.053		697	0.974					699.8	1870		724.8	457.2		768.8	1465		802.8	2707								697	0.1522		697	-0.0025		697	0.0171		697	0.0842		697
	697.5	0.012		697.5	0.012		697.5	0.016		697.5	0.051		697.5	0.979					700	1859		725	455		769	1457		803	2703								697.5	0.153		697.5	-0.0019		697.5	0.0166		697.5	0.0826		697.5
	698	0.012		698	0.013		698	0.016		698	0.05		698	0.985					700.2	1848		725.2	452.8		769.2	1449		803.2	2699								698	0.1529		698	-0.0023		698	0.0165		698	0.0816		698
	698.5	0.012		698.5	0.012		698.5	0.016		698.5	0.049		698.5	0.991					700.4	1837		725.4	450.6		769.4	1442		803.4	2695								698.5	0.1534		698.5	-0.0019		698.5	0.016		698.5	0.0796		698.5
	699	0.012		699	0.012		699	0.016		699	0.048		699	0.996					700.6	1826		725.6	448.4		769.6	1434		803.6	2691								699	0.1537		699	-0.0023		699	0.0159		699	0.0784		699
	699.5	0.012		699.5	0.012		699.5	0.016		699.5	0.047		699.5	1.002					700.8	1816		725.8	446.2		769.8	1426		803.8	2688								699.5	0.1542		699.5	-0.0018		699.5	0.0156		699.5	0.077		699.5
	700	0.012		700	0.012		700	0.016		700	0.045		700	1.008					701	1805		726	443.9		770	1418		804	2685								700	0.1545		700	-0.0021		700	0.0155		700	0.0754		700
	700.5	0.012		700.5	0.013		700.5	0.016		700.5	0.044		700.5	1.013					701.2	1794		726.2	441.7		770.2	1411		804.2	2682								700.5	0.1555		700.5	-0.0017		700.5	0.0152		700.5	0.0746		700.5
	701	0.012		701	0.013		701	0.016		701	0.043		701	1.019					701.4	1784		726.4	439.5		770.4	1403		804.4	2678								701	0.1559		701	-0.0019		701	0.0148		701	0.073		701
	701.5	0.012		701.5	0.013		701.5	0.016		701.5	0.042		701.5	1.024					701.6	1774		726.6	437.3		770.6	1396		804.6	2675								701.5	0.1558		701.5	-0.0017		701.5	0.0149		701.5	0.0722		701.5
	702	0.012		702	0.012		702	0.016		702	0.041		702	1.03					701.8	1764		726.8	435.1		770.8	1388		804.8	2672								702	0.1562		702	-0.0018		702	0.0143		702	0.0704		702
	702.5	0.012		702.5	0.013		702.5	0.016		702.5	0.04		702.5	1.035					702	1753		727	432.7		771	1381		805	2669								702.5	0.1571		702.5	-0.0015		702.5	0.0143		702.5	0.07		702.5
	703	0.012		703	0.012		703	0.016		703	0.039		703	1.041					702.2	1743		727.2	430.4		771.2	1373		805.2	2666								703	0.1574		703	-0.0019		703	0.0141		703	0.0688		703
	703.5	0.012		703.5	0.013		703.5	0.016		703.5	0.038		703.5	1.046					702.4	1733		727.4	428.2		771.4	1366		805.4	2662								703.5	0.1578		703.5	-0.0014		703.5	0.014		703.5	0.0674		703.5
	704	0.012		704	0.012		704	0.016		704	0.037		704	1.051					702.6	1723		727.6	425.9		771.6	1359		805.6	2659								704	0.1584		704	-0.002		704	0.014		704	0.0664		704
	704.5	0.012		704.5	0.012		704.5	0.016		704.5	0.036		704.5	1.056					702.8	1713		727.8	423.5		771.8	1351		805.8	2655								704.5	0.1584		704.5	-0.0016		704.5	0.0135		704.5	0.065		704.5
	705	0.012		705	0.012		705	0.016		705	0.035		705	1.062					703	1703		728	421.2		772	1344		806	2651								705	0.1592		705	-0.0018		705	0.0135		705	0.0638		705
	705.5	0.012		705.5	0.012		705.5	0.016		705.5	0.034		705.5	1.066					703.2	1693		728.2	418.9		772.2	1337		806.2	2648								705.5	0.1594		705.5	-0.0015		705.5	0.0134		705.5	0.0636		705.5
	706	0.012		706	0.012		706	0.016		706	0.033		706	1.071					703.4	1683		728.4	416.7		772.4	1330		806.4	2644								706	0.1599		706	-0.0019		706	0.0132		706	0.0622		706
	706.5	0.012		706.5	0.012		706.5	0.016		706.5	0.032		706.5	1.076					703.6	1673		728.6	414.4		772.6	1323		806.6	2640								706.5	0.1604		706.5	-0.0016		706.5	0.0133		706.5	0.062		706.5
	707	0.012		707	0.012		707	0.016		707	0.032		707	1.082					703.8	1663		728.8	412.2		772.8	1316		806.8	2637								707	0.1605		707	-0.0019		707	0.0132		707	0.0608		707
	707.5	0.012		707.5	0.012		707.5	0.016		707.5	0.031		707.5	1.087					704	1653		729	410		773	1309		807	2633								707.5	0.1612		707.5	-0.0016		707.5	0.013		707.5	0.0598		707.5
	708	0.012		708	0.012		708	0.016		708	0.03		708	1.092					704.2	1643		729.2	407.8		773.2	1302		807.2	2629								708	0.1618		708	-0.0018		708	0.0128		708	0.059		708
	708.5	0.012		708.5	0.012		708.5	0.016		708.5	0.029		708.5	1.096					704.4	1633		729.4	405.7		773.4	1296		807.4	2625								708.5	0.162		708.5	-0.0018		708.5	0.0128		708.5	0.0584		708.5
	709	0.012		709	0.012		709	0.015		709	0.028		709	1.101					704.6	1624		729.6	403.5		773.6	1289		807.6	2622								709	0.1625		709	-0.0016		709	0.0129		709	0.0578		709
	709.5	0.012		709.5	0.012		709.5	0.015		709.5	0.028		709.5	1.106					704.8	1614		729.8	401.4		773.8	1282		807.8	2617								709.5	0.163		709.5	-0.0016		709.5	0.0129		709.5	0.0574		709.5
	710	0.012		710	0.012		710	0.015		710	0.027		710	1.11					705	1605		730	399.3		774	1276		808	2614								710	0.1639		710	-0.0014		710	0.0124		710	0.0558		710
	710.5	0.012		710.5	0.012		710.5	0.015		710.5	0.026		710.5	1.115					705.2	1595		730.2	397.3		774.2	1269		808.2	2610								710.5	0.1639		710.5	-0.0013		710.5	0.0126		710.5	0.0556		710.5
	711	0.012		711	0.012		711	0.015		711	0.026		711	1.12					705.4	1586		730.4	395.1		774.4	1262		808.4	2607								711	0.1647		711	-0.0015		711	0.0125		711	0.0544		711
	711.5	0.012		711.5	0.012		711.5	0.015		711.5	0.025		711.5	1.124					705.6	1577		730.6	393.1		774.6	1255		808.6	2603								711.5	0.165		711.5	-0.001		711.5	0.0124		711.5	0.0544		711.5
	712	0.012		712	0.012		712	0.015		712	0.024		712	1.128					705.8	1568		730.8	391.1		774.8	1249		808.8	2599								712	0.1653		712	-0.0012		712	0.0124		712	0.053		712
	712.5	0.012		712.5	0.012		712.5	0.015		712.5	0.024		712.5	1.133					706	1559		731	389.1		775	1242		809	2596								712.5	0.1657		712.5	-0.0012		712.5	0.0124		712.5	0.0526		712.5
	713	0.012		713	0.012		713	0.015		713	0.023		713	1.137					706.2	1551		731.2	387.1		775.2	1236		809.2	2593								713	0.1661		713	-0.0014		713	0.0122		713	0.052		713
	713.5	0.012		713.5	0.012		713.5	0.015		713.5	0.023		713.5	1.141					706.4	1542		731.4	385.2		775.4	1229		809.4	2589								713.5	0.1664		713.5	-0.0008		713.5	0.0124		713.5	0.0518		713.5
	714	0.012		714	0.012		714	0.015		714	0.022		714	1.145					706.6	1534		731.6	383.2		775.6	1223		809.6	2585								714	0.1668		714	-0.0016		714	0.0124		714	0.0504		714
	714.5	0.012		714.5	0.012		714.5	0.015		714.5	0.021		714.5	1.15					706.8	1526		731.8	381.3		775.8	1216		809.8	2582								714.5	0.1673		714.5	-0.0015		714.5	0.0122		714.5	0.05		714.5
	715	0.012		715	0.012		715	0.015		715	0.021		715	1.154					707	1518		732	379.3		776	1209		810	2578								715	0.1674		715	-0.0015		715	0.0123		715	0.05		715
	715.5	0.012		715.5	0.012		715.5	0.015		715.5	0.02		715.5	1.158					707.2	1509		732.2	377.5		776.2	1203		810.2	2575								715.5	0.1681		715.5	-0.0013		715.5	0.0127		715.5	0.0494		715.5
	716	0.012		716	0.012		716	0.015		716	0.02		716	1.162					707.4	1501		732.4	375.6		776.4	1196		810.4	2571								716	0.1689		716	-0.0015		716	0.012		716	0.0488		716
	716.5	0.012		716.5	0.012		716.5	0.015		716.5	0.019		716.5	1.166					707.6	1492		732.6	373.7		776.6	1189		810.6	2567								716.5	0.1689		716.5	-0.0015		716.5	0.012		716.5	0.0474		716.5
	717	0.012		717	0.012		717	0.015		717	0.019		717	1.17					707.8	1484		732.8	371.9		776.8	1183		810.8	2564								717	0.17		717	-0.001		717	0.012		717	0.0472		717
	717.5	0.012		717.5	0.012		717.5	0.015		717.5	0.018		717.5	1.173					708	1476		733	370.1		777	1176		811	2560								717.5	0.17		717.5	-0.0011		717.5	0.0119		717.5	0.0466		717.5
	718	0.012		718	0.012		718	0.015		718	0.018		718	1.177					708.2	1467		733.2	368.2		777.2	1169		811.2	2556								718	0.1701		718	-0.0015		718	0.012		718	0.0462		718
	718.5	0.012		718.5	0.012		718.5	0.015		718.5	0.017		718.5	1.181					708.4	1459		733.4	366.4		777.4	1163		811.4	2553								718.5	0.1703		718.5	-0.0014		718.5	0.0121		718.5	0.046		718.5
	719	0.012		719	0.012		719	0.015		719	0.017		719	1.184					708.6	1451		733.6	364.6		777.6	1156		811.6	2549								719	0.1715		719	-0.0013		719	0.0119		719	0.0452		719
	719.5	0.011		719.5	0.012		719.5	0.015		719.5	0.016		719.5	1.188					708.8	1443		733.8	362.7		777.8	1150		811.8	2545								719.5	0.1719		719.5	-0.0012		719.5	0.0119		719.5	0.0452		719.5
	720	0.011		720	0.012		720	0.015		720	0.016		720	1.191					709	1434		734	360.9		778	1143		812	2542								720	0.1723		720	-0.0015		720	0.0123		720	0.045		720
	720.5	0.011		720.5	0.012		720.5	0.015		720.5	0.016		720.5	1.195					709.2	1426		734.2	359		778.2	1137		812.2	2538								720.5	0.1726		720.5	-0.0011		720.5	0.0122		720.5	0.0446		720.5
	721	0.011		721	0.012		721	0.015		721	0.015		721	1.198					709.4	1418		734.4	357.1		778.4	1131		812.4	2534								721	0.173		721	-0.0007		721	0.0119		721	0.0442		721
	721.5	0.011		721.5	0.012		721.5	0.014		721.5	0.015		721.5	1.201					709.6	1410		734.6	355.3		778.6	1125		812.6	2530								721.5	0.1729		721.5	-0.0012		721.5	0.0121		721.5	0.0438		721.5
	722	0.012		722	0.012		722	0.015		722	0.014		722	1.204					709.8	1401		734.8	353.2		778.8	1119		812.8	2526								722	0.1733		722	-0.0012		722	0.0118		722	0.0428		722
	722.5	0.012		722.5	0.012		722.5	0.015		722.5	0.014		722.5	1.207					710	1393		735	351.3		779	1113		813	2522								722.5	0.1739		722.5	-0.0012		722.5	0.0118		722.5	0.043		722.5
	723	0.012		723	0.012		723	0.015		723	0.014		723	1.21					710.2	1385		735.2	349.4		779.2	1107		813.2	2518								723	0.1745		723	-0.0009		723	0.0118		723	0.0424		723
	723.5	0.011		723.5	0.012		723.5	0.014		723.5	0.013		723.5	1.213					710.4	1377		735.4	347.5		779.4	1101		813.4	2514								723.5	0.1749		723.5	-0.001		723.5	0.0119		723.5	0.0424		723.5
	724	0.011		724	0.012		724	0.014		724	0.013		724	1.216					710.6	1369		735.6	345.5		779.6	1096		813.6	2510								724	0.1753		724	-0.0004		724	0.0121		724	0.0422		724
	724.5	0.011		724.5	0.012		724.5	0.014		724.5	0.013		724.5	1.219					710.8	1361		735.8	343.7		779.8	1090		813.8	2506								724.5	0.1754		724.5	-0.001		724.5	0.0118		724.5	0.0418		724.5
	725	0.011		725	0.012		725	0.014		725	0.012		725	1.221					711	1353		736	341.8		780	1084		814	2502								725	0.1764		725	-0.001		725	0.0117		725	0.0408		725
	725.5	0.011		725.5	0.012		725.5	0.014		725.5	0.012		725.5	1.224					711.2	1346		736.2	339.8		780.2	1079		814.2	2497								725.5	0.1761		725.5	-0.0012		725.5	0.0121		725.5	0.041		725.5
	726	0.011		726	0.012		726	0.014		726	0.012		726	1.226					711.4	1338		736.4	337.9		780.4	1073		814.4	2493								726	0.1767		726	-0.0009		726	0.0117		726	0.0404		726
	726.5	0.011		726.5	0.012		726.5	0.014		726.5	0.011		726.5	1.229					711.6	1331		736.6	336		780.6	1068		814.6	2489								726.5	0.1772		726.5	-0.0005		726.5	0.0119		726.5	0.0402		726.5
	727	0.011		727	0.012		727	0.014		727	0.011		727	1.231					711.8	1324		736.8	334.1		780.8	1062		814.8	2484								727	0.1776		727	-0.0004		727	0.0116		727	0.0398		727
	727.5	0.012		727.5	0.012		727.5	0.014		727.5	0.011		727.5	1.233					712	1317		737	332.2		781	1057		815	2480								727.5	0.1775		727.5	-0.0012		727.5	0.0119		727.5	0.0402		727.5
	728	0.012		728	0.012		728	0.014		728	0.011		728	1.235					712.2	1310		737.2	330.2		781.2	1051		815.2	2475								728	0.1777		728	-0.0011		728	0.0115		728	0.0398		728
	728.5	0.012		728.5	0.012		728.5	0.014		728.5	0.01		728.5	1.238					712.4	1303		737.4	328.3		781.4	1046		815.4	2470								728.5	0.1789		728.5	-0.0007		728.5	0.0116		728.5	0.039		728.5
	729	0.011		729	0.012		729	0.014		729	0.01		729	1.239					712.6	1296		737.6	326.4		781.6	1040		815.6	2465								729	0.1788		729	-0.0007		729	0.0116		729	0.0388		729
	729.5	0.012		729.5	0.012		729.5	0.015		729.5	0.01		729.5	1.242					712.8	1289		737.8	324.6		781.8	1035		815.8	2461								729.5	0.1793		729.5	-0.0006		729.5	0.0115		729.5	0.039		729.5
	730	0.011		730	0.012		730	0.014		730	0.01		730	1.244					713	1282		738	322.8		782	1029		816	2455								730	0.1798		730	-0.0005		730	0.0122		730	0.0388		730
	730.5	0.011		730.5	0.012		730.5	0.015		730.5	0.01		730.5	1.246					713.2	1274		738.2	321		782.2	1024		816.2	2450								730.5	0.18		730.5	-0.0007		730.5	0.0117		730.5	0.0382		730.5
	731	0.011		731	0.012		731	0.014		731	0.009		731	1.247					713.4	1267		738.4	319.3		782.4	1019		816.4	2445								731	0.1804		731	-0.0007		731	0.0118		731	0.0384		731
	731.5	0.011		731.5	0.012		731.5	0.014		731.5	0.009		731.5	1.249					713.6	1260		738.6	317.4		782.6	1013		816.6	2440								731.5	0.1811		731.5	-0.0008		731.5	0.0118		731.5	0.0384		731.5
	732	0.011		732	0.012		732	0.014		732	0.009		732	1.25					713.8	1253		738.8	315.7		782.8	1008		816.8	2434								732	0.1808		732	-0.0005		732	0.0119		732	0.0382		732
	732.5	0.011		732.5	0.013		732.5	0.014		732.5	0.009		732.5	1.252					714	1246		739	313.8		783	1002		817	2429								732.5	0.1815		732.5	-0.0006		732.5	0.0118		732.5	0.038		732.5
	733	0.011		733	0.013		733	0.014		733	0.009		733	1.254					714.2	1239		739.2	312		783.2	996.7		817.2	2424								733	0.1816		733	-0.0006		733	0.012		733	0.0378		733
	733.5	0.011		733.5	0.013		733.5	0.014		733.5	0.008		733.5	1.255					714.4	1232		739.4	310.3		783.4	991.3		817.4	2419								733.5	0.1818		733.5	-0.0009		733.5	0.0118		733.5	0.0372		733.5
	734	0.011		734	0.012		734	0.014		734	0.008		734	1.256					714.6	1225		739.6	308.5		783.6	986.1		817.6	2414								734	0.1823		734	-0.0008		734	0.0118		734	0.037		734
	734.5	0.011		734.5	0.012		734.5	0.014		734.5	0.008		734.5	1.257					714.8	1219		739.8	306.8		783.8	980.7		817.8	2408								734.5	0.1825		734.5	-0.0008		734.5	0.012		734.5	0.0366		734.5
	735	0.011		735	0.012		735	0.014		735	0.008		735	1.258					715	1212		740	305.1		784	975.3		818	2403								735	0.1833		735	-0.0003		735	0.0117		735	0.0364		735
	735.5	0.012		735.5	0.012		735.5	0.014		735.5	0.008		735.5	1.259					715.2	1205		740.2	303.3		784.2	970		818.2	2398								735.5	0.1834		735.5	-0.0005		735.5	0.0119		735.5	0.037		735.5
	736	0.012		736	0.012		736	0.014		736	0.008		736	1.26					715.4	1198		740.4	301.6		784.4	964.9		818.4	2393								736	0.1839		736	-0.0003		736	0.0119		736	0.0368		736
	736.5	0.012		736.5	0.012		736.5	0.014		736.5	0.007		736.5	1.261					715.6	1192		740.6	299.8		784.6	959.6		818.6	2387								736.5	0.1849		736.5	-0.0007		736.5	0.0118		736.5	0.0366		736.5
	737	0.012		737	0.012		737	0.014		737	0.007		737	1.262					715.8	1185		740.8	298.2		784.8	954.3		818.8	2382								737	0.1846		737	-0.0007		737	0.0117		737	0.0356		737
	737.5	0.011		737.5	0.012		737.5	0.014		737.5	0.007		737.5	1.263					716	1178		741	296.5		785	949.3		819	2376								737.5	0.1854		737.5	-0.0007		737.5	0.0118		737.5	0.0366		737.5
	738	0.012		738	0.012		738	0.014		738	0.007		738	1.263					716.2	1172		741.2	294.8		785.2	944.2		819.2	2370								738	0.1852		738	-0.0008		738	0.0122		738	0.0366		738
	738.5	0.012		738.5	0.012		738.5	0.014		738.5	0.006		738.5	1.264					716.4	1165		741.4	293.1		785.4	939.3		819.4	2364								738.5	0.186		738.5	-0.0003		738.5	0.0122		738.5	0.037		738.5
	739	0.012		739	0.012		739	0.014		739	0.006		739	1.264					716.6	1158		741.6	291.5		785.6	934.3		819.6	2358								739	0.1866		739	0		739	0.0118		739	0.0356		739
	739.5	0.012		739.5	0.012		739.5	0.014		739.5	0.006		739.5	1.264					716.8	1152		741.8	289.8		785.8	929.4		819.8	2352								739.5	0.1871		739.5	-0.0008		739.5	0.0116		739.5	0.0358		739.5
	740	0.012		740	0.012		740	0.014		740	0.006		740	1.265					717	1145		742	288.2		786	924.5		820	2346								740	0.1873		740	-0.0006		740	0.0122		740	0.036		740
	740.5	0.012		740.5	0.012		740.5	0.014		740.5	0.006		740.5	1.265					717.2	1139		742.2	286.6		786.2	919.8		820.2	2340								740.5	0.1878		740.5	-0.0004		740.5	0.0122		740.5	0.0356		740.5
	741	0.012		741	0.012		741	0.014		741	0.006		741	1.265					717.4	1132		742.4	284.9		786.4	915		820.4	2333								741	0.1876		741	-0.0004		741	0.0122		741	0.0358		741
	741.5	0.012		741.5	0.012		741.5	0.014		741.5	0.006		741.5	1.265					717.6	1125		742.6	283.3		786.6	910.2		820.6	2327								741.5	0.1884		741.5	-0.0007		741.5	0.0122		741.5	0.0356		741.5
	742	0.012		742	0.012		742	0.014		742	0.006		742	1.265					717.8	1119		742.8	281.6		786.8	905.7		820.8	2321								742	0.1884		742	-0.0005		742	0.0121		742	0.035		742
	742.5	0.012		742.5	0.012		742.5	0.014		742.5	0.005		742.5	1.264					718	1112		743	279.9		787	901.1		821	2315								742.5	0.1891		742.5	-0.0009		742.5	0.0124		742.5	0.0352		742.5
	743	0.012		743	0.012		743	0.014		743	0.005		743	1.264					718.2	1106		743.2	278.2		787.2	896.6		821.2	2308								743	0.189		743	-0.001		743	0.0121		743	0.0348		743
	743.5	0.012		743.5	0.012		743.5	0.014		743.5	0.005		743.5	1.264					718.4	1099		743.4	276.6		787.4	892.1		821.4	2302								743.5	0.1896		743.5	-0.0011		743.5	0.0119		743.5	0.0344		743.5
	744	0.012		744	0.012		744	0.014		744	0.005		744	1.263					718.6	1093		743.6	274.9		787.6	887.6		821.6	2296								744	0.1899		744	-0.0009		744	0.0119		744	0.0344		744
	744.5	0.012		744.5	0.012		744.5	0.014		744.5	0.005		744.5	1.263					718.8	1086		743.8	273.2		787.8	883.2		821.8	2290								744.5	0.1905		744.5	-0.0006		744.5	0.0118		744.5	0.0344		744.5
	745	0.012		745	0.012		745	0.014		745	0.005		745	1.263					719	1080		744	271.6		788	879.1		822	2283								745	0.1907		745	-0.001		745	0.0119		745	0.0346		745
	745.5	0.012		745.5	0.012		745.5	0.014		745.5	0.005		745.5	1.262					719.2	1073		744.2	270		788.2	874.9		822.2	2277								745.5	0.1916		745.5	-0.0007		745.5	0.0121		745.5	0.0348		745.5
	746	0.013		746	0.012		746	0.014		746	0.005		746	1.261					719.4	1067		744.4	268.4		788.4	870.8		822.4	2271								746	0.1915		746	-0.0006		746	0.0119		746	0.0344		746
	746.5	0.012		746.5	0.012		746.5	0.014		746.5	0.005		746.5	1.261					719.6	1061		744.6	266.8		788.6	866.5		822.6	2264								746.5	0.1926		746.5	-0.0004		746.5	0.0122		746.5	0.0344		746.5
	747	0.012		747	0.012		747	0.014		747	0.005		747	1.26					719.8	1054		744.8	265.2		788.8	862.4		822.8	2258								747	0.1924		747	-0.0006		747	0.012		747	0.0336		747
	747.5	0.013		747.5	0.012		747.5	0.014		747.5	0.005		747.5	1.259					720	1048		745	263.8		789	858.3		823	2251								747.5	0.1931		747.5	-0.0013		747.5	0.012		747.5	0.034		747.5
	748	0.013		748	0.012		748	0.014		748	0.004		748	1.258					720.2	1041		745.2	262.2		789.2	854.2		823.2	2244								748	0.1933		748	-0.0008		748	0.012		748	0.0344		748
	748.5	0.013		748.5	0.012		748.5	0.014		748.5	0.004		748.5	1.256					720.4	1035		745.4	260.7		789.4	850.1		823.4	2237								748.5	0.194		748.5	-0.001		748.5	0.0117		748.5	0.0332		748.5
	749	0.012		749	0.012		749	0.014		749	0.004		749	1.255					720.6	1028		745.6	259.1		789.6	846		823.6	2230								749	0.1937		749	-0.0007		749	0.0122		749	0.0338		749
	749.5	0.012		749.5	0.012		749.5	0.014		749.5	0.004		749.5	1.254					720.8	1022		745.8	257.6		789.8	842		823.8	2222								749.5	0.1952		749.5	-0.0004		749.5	0.012		749.5	0.034		749.5
	750	0.012		750	0.012		750	0.014		750	0.004		750	1.253					721	1016		746	256.1		790	838		824	2214								750	0.1951		750	-0.0007		750	0.0119		750	0.0338		750
	750.5	0.013		750.5	0.012		750.5	0.014		750.5	0.004		750.5	1.251					721.2	1010		746.2	254.6		790.2	834		824.2	2207								750.5	0.1953		750.5	-0.0013		750.5	0.0118		750.5	0.0334		750.5
	751	0.013		751	0.012		751	0.014		751	0.004		751	1.25					721.4	1003		746.4	253.1		790.4	829.8		824.4	2199								751	0.1956		751	-0.001		751	0.012		751	0.033		751
	751.5	0.012		751.5	0.012		751.5	0.014		751.5	0.004		751.5	1.249					721.6	997.1		746.6	251.6		790.6	825.8		824.6	2192								751.5	0.1967		751.5	-0.0008		751.5	0.0118		751.5	0.0336		751.5
	752	0.012		752	0.012		752	0.014		752	0.004		752	1.246					721.8	991		746.8	250		790.8	821.8		824.8	2184								752	0.197		752	-0.0005		752	0.0117		752	0.0332		752
	752.5	0.012		752.5	0.012		752.5	0.014		752.5	0.004		752.5	1.245					722	984.8		747	248.4		791	817.8		825	2176								752.5	0.1969		752.5	-0.0005		752.5	0.0117		752.5	0.0336		752.5
	753	0.012		753	0.012		753	0.014		753	0.004		753	1.243					722.2	978.8		747.2	246.9		791.2	813.8		825.2	2169								753	0.1978		753	-0.0002		753	0.0117		753	0.0332		753
	753.5	0.012		753.5	0.012		753.5	0.014		753.5	0.003		753.5	1.241					722.4	972.8		747.4	245.4		791.4	809.7		825.4	2161								753.5	0.1982		753.5	-0.0003		753.5	0.0121		753.5	0.0336		753.5
	754	0.012		754	0.012		754	0.014		754	0.003		754	1.239					722.6	966.8		747.6	243.9		791.6	805.8		825.6	2153								754	0.1985		754	0		754	0.012		754	0.0332		754
	754.5	0.012		754.5	0.012		754.5	0.014		754.5	0.003		754.5	1.238					722.8	961		747.8	242.5		791.8	801.9		825.8	2146								754.5	0.1988		754.5	-0.0008		754.5	0.0117		754.5	0.0326		754.5
	755	0.012		755	0.012		755	0.014		755	0.003		755	1.235					723	955.4		748	241		792	798.1		826	2138								755	0.1992		755	-0.0002		755	0.0122		755	0.0332		755
	755.5	0.012		755.5	0.012		755.5	0.014		755.5	0.003		755.5	1.233					723.2	949.9		748.2	239.5		792.2	794.2		826.2	2131								755.5	0.2001		755.5	-0.0005		755.5	0.0119		755.5	0.0328		755.5
	756	0.012		756	0.012		756	0.014		756	0.003		756	1.231					723.4	944.4		748.4	238.1		792.4	790.5		826.4	2123								756	0.2006		756	-0.0002		756	0.012		756	0.033		756
	756.5	0.012		756.5	0.012		756.5	0.014		756.5	0.003		756.5	1.229					723.6	939.1		748.6	236.6		792.6	786.9		826.6	2115								756.5	0.2008		756.5	-0.0003		756.5	0.0117		756.5	0.0332		756.5
	757	0.012		757	0.012		757	0.014		757	0.003		757	1.226					723.8	933.7		748.8	235.1		792.8	783.2		826.8	2107								757	0.2006		757	-0.0004		757	0.0117		757	0.0326		757
	757.5	0.012		757.5	0.012		757.5	0.014		757.5	0.003		757.5	1.224					724	928.4		749	233.7		793	779.5		827	2100								757.5	0.2015		757.5	-0.0004		757.5	0.0118		757.5	0.0328		757.5
	758	0.012		758	0.012		758	0.014		758	0.003		758	1.221					724.2	923		749.2	232.3		793.2	775.9		827.2	2092								758	0.2019		758	0		758	0.0118		758	0.0328		758
	758.5	0.012		758.5	0.012		758.5	0.014		758.5	0.003		758.5	1.219					724.4	917.9		749.4	230.9		793.4	772.4		827.4	2084								758.5	0.2029		758.5	0		758.5	0.0114		758.5	0.0322		758.5
	759	0.012		759	0.012		759	0.014		759	0.003		759	1.216					724.6	912.5		749.6	229.4		793.6	768.9		827.6	2075								759	0.2029		759	0.0002		759	0.0119		759	0.0332		759
	759.5	0.012		759.5	0.012		759.5	0.014		759.5	0.003		759.5	1.213					724.8	907.4		749.8	228		793.8	765.4		827.8	2067								759.5	0.2033		759.5	0.0001		759.5	0.0115		759.5	0.0322		759.5
	760	0.012		760	0.011		760	0.014		760	0.003		760	1.21					725	902.1		750	226.5		794	761.9		828	2058								760	0.204		760	-0.0002		760	0.0117		760	0.0332		760
	760.5	0.011		760.5	0.011		760.5	0.013		760.5	0.003		760.5	1.206					725.2	896.9		750.2	225.1		794.2	758.4		828.2	2050								760.5	0.2051		760.5	0.0008		760.5	0.0119		760.5	0.0326		760.5
	761	0.011		761	0.011		761	0.013		761	0.003		761	1.203					725.4	891.6		750.4	223.6		794.4	755.2		828.4	2041								761	0.2054		761	0.0009		761	0.0121		761	0.033		761
	761.5	0.011		761.5	0.011		761.5	0.013		761.5	0.003		761.5	1.2					725.6	886.5		750.6	222.2		794.6	751.9		828.6	2033								761.5	0.2064		761.5	0.0008		761.5	0.0122		761.5	0.033		761.5
	762	0.011		762	0.011		762	0.013		762	0.003		762	1.197					725.8	881.2		750.8	220.8		794.8	748.6		828.8	2024								762	0.2065		762	0.0005		762	0.0121		762	0.033		762
	762.5	0.011		762.5	0.011		762.5	0.013		762.5	0.003		762.5	1.194					726	875.9		751	219.4		795	745.5		829	2015								762.5	0.2071		762.5	0.001		762.5	0.0118		762.5	0.0324		762.5
	763	0.011		763	0.011		763	0.013		763	0.003		763	1.191					726.2	870.7		751.2	218		795.2	742.3		829.2	2007								763	0.2074		763	0.0007		763	0.0123		763	0.0332		763
	763.5	0.011		763.5	0.011		763.5	0.013		763.5	0.003		763.5	1.188					726.4	865.5		751.4	216.7		795.4	739.4		829.4	1998								763.5	0.2082		763.5	0.0012		763.5	0.0119		763.5	0.0326		763.5
	764	0.011		764	0.011		764	0.013		764	0.003		764	1.185					726.6	860.2		751.6	215.3		795.6	736.2		829.6	1989								764	0.209		764	0.0009		764	0.0119		764	0.0326		764
	764.5	0.011		764.5	0.011		764.5	0.013		764.5	0.003		764.5	1.182					726.8	855.1		751.8	214.1		795.8	733.3		829.8	1980								764.5	0.2088		764.5	0.0009		764.5	0.012		764.5	0.033		764.5
	765	0.011		765	0.011		765	0.013		765	0.003		765	1.178					727	849.8		752	212.7		796	730.3		830	1971								765	0.2089		765	0.0006		765	0.0119		765	0.0326		765
	765.5	0.011		765.5	0.011		765.5	0.013		765.5	0.003		765.5	1.175					727.2	844.6		752.2	211.3		796.2	727.3		830.2	1962								765.5	0.2099		765.5	0.0011		765.5	0.0118		765.5	0.0334		765.5
	766	0.011		766	0.011		766	0.013		766	0.002		766	1.171					727.4	839.4		752.4	210		796.4	724.4		830.4	1952								766	0.2099		766	0.0007		766	0.0118		766	0.0328		766
	766.5	0.011		766.5	0.011		766.5	0.013		766.5	0.002		766.5	1.167					727.6	834.3		752.6	208.7		796.6	721.4		830.6	1943								766.5	0.2112		766.5	0.0012		766.5	0.0114		766.5	0.032		766.5
	767	0.011		767	0.011		767	0.013		767	0.002		767	1.163					727.8	829.3		752.8	207.4		796.8	718.5		830.8	1934								767	0.211		767	0.0007		767	0.0114		767	0.0322		767
	767.5	0.01		767.5	0.011		767.5	0.013		767.5	0.002		767.5	1.16					728	824.3		753	206.1		797	715.6		831	1925								767.5	0.2117		767.5	0.0012		767.5	0.0119		767.5	0.0326		767.5
	768	0.01		768	0.011		768	0.013		768	0.003		768	1.156					728.2	819.4		753.2	204.7		797.2	712.7		831.2	1916								768	0.2119		768	0.0008		768	0.0114		768	0.0324		768
	768.5	0.01		768.5	0.011		768.5	0.013		768.5	0.003		768.5	1.152					728.4	814.3		753.4	203.4		797.4	709.9		831.4	1907								768.5	0.2122		768.5	0.0008		768.5	0.0116		768.5	0.0324		768.5
	769	0.01		769	0.011		769	0.013		769	0.002		769	1.148					728.6	809.4		753.6	202.2		797.6	707		831.6	1898								769	0.2129		769	0.0008		769	0.0117		769	0.0324		769
	769.5	0.01		769.5	0.011		769.5	0.013		769.5	0.002		769.5	1.144					728.8	804.4		753.8	200.9		797.8	704.1		831.8	1889								769.5	0.2129		769.5	0.0005		769.5	0.0118		769.5	0.0328		769.5
	770	0.01		770	0.011		770	0.013		770	0.002		770	1.139					729	799.5		754	199.8		798	701.1		832	1880								770	0.2134		770	0.0008		770	0.0116		770	0.0328		770
	770.5	0.01		770.5	0.011		770.5	0.013		770.5	0.002		770.5	1.135					729.2	794.6		754.2	198.5		798.2	698.1		832.2	1871								770.5	0.2141		770.5	0.0009		770.5	0.0119		770.5	0.0334		770.5
	771	0.01		771	0.011		771	0.013		771	0.002		771	1.131					729.4	789.6		754.4	197.3		798.4	695.3		832.4	1862								771	0.2141		771	0.0003		771	0.0113		771	0.033		771
	771.5	0.01		771.5	0.011		771.5	0.013		771.5	0.002		771.5	1.126					729.6	784.7		754.6	196		798.6	692.4		832.6	1853								771.5	0.2146		771.5	0.0009		771.5	0.0113		771.5	0.032		771.5
	772	0.01		772	0.011		772	0.013		772	0.002		772	1.122					729.8	779.9		754.8	194.8		798.8	689.5		832.8	1844								772	0.2158		772	0.0011		772	0.0117		772	0.0328		772
	772.5	0.01		772.5	0.011		772.5	0.013		772.5	0.002		772.5	1.117					730	775		755	193.6		799	686.7		833	1834								772.5	0.2157		772.5	0.0008		772.5	0.0117		772.5	0.0334		772.5
	773	0.01		773	0.011		773	0.013		773	0.002		773	1.113					730.2	770.2		755.2	192.3		799.2	683.9		833.2	1825								773	0.2158		773	0.0008		773	0.0116		773	0.033		773
	773.5	0.01		773.5	0.01		773.5	0.013		773.5	0.002		773.5	1.108					730.4	765.3		755.4	191.1		799.4	681.2		833.4	1815								773.5	0.2159		773.5	0.0009		773.5	0.0117		773.5	0.0326		773.5
	774	0.01		774	0.01		774	0.013		774	0.002		774	1.103					730.6	760.7		755.6	190		799.6	678.4		833.6	1806								774	0.2169		774	0.0009		774	0.0117		774	0.0328		774
	774.5	0.01		774.5	0.01		774.5	0.013		774.5	0.002		774.5	1.098					730.8	755.9		755.8	188.8		799.8	675.6		833.8	1796								774.5	0.217		774.5	0.0009		774.5	0.0114		774.5	0.0324		774.5
	775	0.01		775	0.01		775	0.013		775	0.002		775	1.093					731	751.1		756	187.7		800	672.8		834	1786								775	0.2174		775	0.0004		775	0.0114		775	0.032		775
	775.5	0.01		775.5	0.01		775.5	0.013		775.5	0.002		775.5	1.088					731.2	746.3		756.2	186.5		800.2	670.2		834.2	1776								775.5	0.2177		775.5	0.0007		775.5	0.0114		775.5	0.0326		775.5
	776	0.01		776	0.01		776	0.013		776	0.002		776	1.083					731.4	741.4		756.4	185.3		800.4	667.6		834.4	1767								776	0.2187		776	0.0007		776	0.0115		776	0.032		776
	776.5	0.01		776.5	0.01		776.5	0.013		776.5	0.002		776.5	1.078					731.6	736.7		756.6	184.2		800.6	665.1		834.6	1757								776.5	0.2185		776.5	0.0006		776.5	0.0113		776.5	0.0322		776.5
	777	0.01		777	0.01		777	0.013		777	0.002		777	1.073					731.8	732		756.8	183		800.8	662.6		834.8	1747								777	0.2188		777	0.0005		777	0.0115		777	0.0318		777
	777.5	0.01		777.5	0.01		777.5	0.013		777.5	0.002		777.5	1.067					732	727.5		757	181.8		801	660		835	1737								777.5	0.219		777.5	0.0011		777.5	0.0118		777.5	0.033		777.5
	778	0.01		778	0.01		778	0.013		778	0.002		778	1.062					732.2	722.9		757.2	180.6		801.2	657.5		835.2	1727								778	0.22		778	0.0013		778	0.0118		778	0.0328		778
	778.5	0.01		778.5	0.01		778.5	0.013		778.5	0.002		778.5	1.057					732.4	718.2		757.4	179.5		801.4	655.1		835.4	1716								778.5	0.2198		778.5	0.0012		778.5	0.0118		778.5	0.0314		778.5
	779	0.009		779	0.01		779	0.013		779	0.002		779	1.051					732.6	713.7		757.6	178.3		801.6	652.7		835.6	1706								779	0.2203		779	0.0009		779	0.0116		779	0.0324		779
	779.5	0.009		779.5	0.01		779.5	0.013		779.5	0.002		779.5	1.046					732.8	709		757.8	177.2		801.8	650.2		835.8	1696								779.5	0.2202		779.5	0.001		779.5	0.0116		779.5	0.033		779.5
	780	0.009		780	0.01		780	0.013		780	0.002		780	1.04					733	704.3		758	176		802	647.8		836	1686								780	0.2213		780	0.0007		780	0.0114		780	0.033		780
	780.5	0.009		780.5	0.01		780.5	0.013		780.5	0.002		780.5	1.034					733.2	699.6		758.2	174.8		802.2	645.5		836.2	1676								780.5	0.221		780.5	0.0013		780.5	0.0117		780.5	0.0336		780.5
	781	0.009		781	0.01		781	0.013		781	0.002		781	1.029					733.4	694.9		758.4	173.6		802.4	643.2		836.4	1666								781	0.2216		781	0.0009		781	0.0116		781	0.0326		781
	781.5	0.009		781.5	0.01		781.5	0.013		781.5	0.002		781.5	1.024					733.6	690.3		758.6	172.4		802.6	640.9		836.6	1656								781.5	0.2216		781.5	0.0009		781.5	0.0115		781.5	0.0332		781.5
	782	0.009		782	0.01		782	0.013		782	0.002		782	1.018					733.8	685.8		758.8	171.3		802.8	638.8		836.8	1646								782	0.2218		782	0.001		782	0.0112		782	0.0326		782
	782.5	0.009		782.5	0.01		782.5	0.013		782.5	0.002		782.5	1.012					734	681.1		759	170.1		803	636.6		837	1636								782.5	0.2219		782.5	0.0014		782.5	0.0117		782.5	0.0322		782.5
	783	0.009		783	0.01		783	0.013		783	0.002		783	1.006					734.2	676.5		759.2	169		803.2	634.5		837.2	1626								783	0.2226		783	0.0013		783	0.0117		783	0.0336		783
	783.5	0.009		783.5	0.01		783.5	0.013		783.5	0.002		783.5	1					734.4	672		759.4	167.8		803.4	632.2		837.4	1616								783.5	0.2225		783.5	0.0015		783.5	0.0115		783.5	0.033		783.5
	784	0.009		784	0.01		784	0.013		784	0.002		784	0.994					734.6	667.4		759.6	166.7		803.6	629.9		837.6	1606								784	0.2231		784	0.0019		784	0.0114		784	0.0324		784
	784.5	0.009		784.5	0.01		784.5	0.013		784.5	0.002		784.5	0.988					734.8	662.9		759.8	165.6		803.8	627.6		837.8	1596								784.5	0.2224		784.5	0.0013		784.5	0.0114		784.5	0.032		784.5
	785	0.009		785	0.01		785	0.013		785	0.002		785	0.983					735	658.5		760	164.5		804	625.4		838	1586								785	0.2233		785	0.0011		785	0.0116		785	0.0326		785
	785.5	0.009		785.5	0.01		785.5	0.013		785.5	0.001		785.5	0.976					735.2	654.1		760.2	163.5		804.2	623.1		838.2	1577								785.5	0.2229		785.5	0.0011		785.5	0.0114		785.5	0.0326		785.5
	786	0.009		786	0.01		786	0.013		786	0.001		786	0.97					735.4	649.6		760.4	162.5		804.4	621		838.4	1567								786	0.2229		786	0.0011		786	0.0116		786	0.033		786
	786.5	0.009		786.5	0.01		786.5	0.013		786.5	0.001		786.5	0.964					735.6	645.3		760.6	161.5		804.6	618.8		838.6	1557								786.5	0.2232		786.5	0.0014		786.5	0.0113		786.5	0.033		786.5
	787	0.009		787	0.01		787	0.013		787	0.002		787	0.958					735.8	640.8		760.8	160.5		804.8	616.6		838.8	1547								787	0.2242		787	0.0013		787	0.0114		787	0.0328		787
	787.5	0.009		787.5	0.01		787.5	0.013		787.5	0.001		787.5	0.952					736	636.5		761	159.6		805	614.4		839	1537								787.5	0.2239		787.5	0.0014		787.5	0.0114		787.5	0.0332		787.5
	788	0.009		788	0.01		788	0.013		788	0.002		788	0.946					736.2	632.1		761.2	158.7		805.2	612.2		839.2	1527								788	0.2245		788	0.0018		788	0.0117		788	0.0338		788
	788.5	0.009		788.5	0.01		788.5	0.013		788.5	0.001		788.5	0.94					736.4	627.9		761.4	157.8		805.4	610		839.4	1517								788.5	0.224		788.5	0.0018		788.5	0.0114		788.5	0.0324		788.5
	789	0.008		789	0.01		789	0.013		789	0.001		789	0.933					736.6	623.6		761.6	157		805.6	607.8		839.6	1507								789	0.2247		789	0.0017		789	0.0113		789	0.0322		789
	789.5	0.008		789.5	0.01		789.5	0.013		789.5	0.001		789.5	0.927					736.8	619.5		761.8	156.1		805.8	605.5		839.8	1496								789.5	0.2243		789.5	0.002		789.5	0.0109		789.5	0.0322		789.5
	790	0.008		790	0.01		790	0.013		790	0.001		790	0.92					737	615.2		762	155.2		806	603.3		840	1486								790	0.2244		790	0.0015		790	0.0114		790	0.0328		790
	790.5	0.008		790.5	0.009		790.5	0.013		790.5	0.001		790.5	0.914					737.2	611.2		762.2	154.3		806.2	601.2		840.2	1475								790.5	0.2239		790.5	0.0012		790.5	0.0112		790.5	0.0326		790.5
	791	0.008		791	0.01		791	0.013		791	0.001		791	0.907					737.4	607.1		762.4	153.3		806.4	598.9		840.4	1465								791	0.2249		791	0.002		791	0.0108		791	0.0324		791
	791.5	0.007		791.5	0.009		791.5	0.013		791.5	0.001		791.5	0.901					737.6	603.2		762.6	152.5		806.6	596.9		840.6	1455								791.5	0.2243		791.5	0.0019		791.5	0.0113		791.5	0.0328		791.5
	792	0.007		792	0.009		792	0.013		792	0.001		792	0.894					737.8	599.3		762.8	151.5		806.8	594.7		840.8	1444								792	0.2243		792	0.0015		792	0.011		792	0.0326		792
	792.5	0.007		792.5	0.009		792.5	0.013		792.5	0.001		792.5	0.888					738	595.4		763	150.5		807	592.6		841	1434								792.5	0.2246		792.5	0.0018		792.5	0.0111		792.5	0.0328		792.5
	793	0.007		793	0.009		793	0.013		793	0.001		793	0.881					738.2	591.5		763.2	149.5		807.2	590.4		841.2	1423								793	0.2247		793	0.0024		793	0.0114		793	0.033		793
	793.5	0.007		793.5	0.009		793.5	0.013		793.5	0.001		793.5	0.874					738.4	587.5		763.4	148.6		807.4	588.4		841.4	1413								793.5	0.2235		793.5	0.0018		793.5	0.0112		793.5	0.033		793.5
	794	0.007		794	0.009		794	0.013		794	0.001		794	0.868					738.6	583.6		763.6	147.6		807.6	586.3		841.6	1402								794	0.2247		794	0.0013		794	0.0108		794	0.0324		794
	794.5	0.007		794.5	0.009		794.5	0.013		794.5	0.001		794.5	0.861					738.8	579.5		763.8	146.7		807.8	584.2		841.8	1392								794.5	0.2252		794.5	0.0023		794.5	0.0109		794.5	0.0332		794.5
	795	0.007		795	0.009		795	0.013		795	0.001		795	0.854					739	575.6		764	145.7		808	582.2		842	1381								795	0.2247		795	0.0021		795	0.0111		795	0.033		795
	795.5	0.007		795.5	0.009		795.5	0.013		795.5	0.001		795.5	0.848					739.2	571.8		764.2	144.7		808.2	580.2		842.2	1371								795.5	0.225		795.5	0.0026		795.5	0.0106		795.5	0.0328		795.5
	796	0.007		796	0.009		796	0.013		796	0.001		796	0.841					739.4	568		764.4	143.8		808.4	578.2		842.4	1360								796	0.2246		796	0.0022		796	0.0109		796	0.0328		796
	796.5	0.007		796.5	0.009		796.5	0.013		796.5	0.001		796.5	0.834					739.6	564.1		764.6	142.7		808.6	576.2		842.6	1349								796.5	0.2247		796.5	0.0025		796.5	0.011		796.5	0.0326		796.5
	797	0.007		797	0.009		797	0.013		797	0.001		797	0.827					739.8	560.3		764.8	141.8		808.8	574.3		842.8	1339								797	0.2242		797	0.0021		797	0.0106		797	0.033		797
	797.5	0.007		797.5	0.009		797.5	0.013		797.5	0.001		797.5	0.82					740	556.6		765	140.9		809	572.2		843	1328								797.5	0.2243		797.5	0.0019		797.5	0.0109		797.5	0.033		797.5
	798	0.007		798	0.009		798	0.013		798	0.001		798	0.813					740.2	552.8		765.2	140		809.2	570.4		843.2	1318								798	0.2243		798	0.0024		798	0.011		798	0.033		798
	798.5	0.008		798.5	0.009		798.5	0.013		798.5	0.001		798.5	0.807					740.4	549		765.4	139		809.4	568.4		843.4	1307								798.5	0.2242		798.5	0.0025		798.5	0.0103		798.5	0.0332		798.5
	799	0.008		799	0.009		799	0.013		799	0.001		799	0.799					740.6	545.3		765.6	138.2		809.6	566.6		843.6	1297								799	0.2248		799	0.0025		799	0.0103		799	0.0326		799
	799.5	0.008		799.5	0.009		799.5	0.013		799.5	0.001		799.5	0.792					740.8	541.7		765.8	137.3		809.8	564.6		843.8	1286								799.5	0.225		799.5	0.0027		799.5	0.0104		799.5	0.0332		799.5
	800	0.008		800	0.009		800	0.013		800	0.001		800	0.785					741	538		766	136.4		810	562.7		844	1276								800	0.2241		800	0.0024		800	0.0104		800	0.033		800
	800.5	0.008		800.5	0.009		800.5	0.013		800.5	0.001		800.5	0.778					741.2	534.4		766.2	135.5		810.2	560.8		844.2	1265								800.5	0.2248		800.5	0.0027		800.5	0.0102		800.5	0.033		800.5
	801	0.008		801	0.009		801	0.012		801	0.001		801	0.771					741.4	530.9		766.4	134.7		810.4	558.9		844.4	1255								801	0.2239		801	0.0024		801	0.01		801	0.0322		801
	801.5	0.008		801.5	0.009		801.5	0.013		801.5	0.001		801.5	0.764					741.6	527.4		766.6	133.8		810.6	556.9		844.6	1245								801.5	0.2245		801.5	0.0028		801.5	0.0102		801.5	0.033		801.5
	802	0.008		802	0.009		802	0.012		802	0.001		802	0.757					741.8	523.8		766.8	132.9		810.8	554.9		844.8	1234								802	0.2245		802	0.0026		802	0.0106		802	0.0338		802
	802.5	0.008		802.5	0.009		802.5	0.012		802.5	0.001		802.5	0.75					742	520.4		767	132.1		811	553		845	1224								802.5	0.2241		802.5	0.003		802.5	0.0099		802.5	0.0328		802.5
	803	0.008		803	0.009		803	0.012		803	0.001		803	0.743					742.2	517		767.2	131.3		811.2	551.1		845.2	1214								803	0.2234		803	0.0027		803	0.0094		803	0.0322		803
	803.5	0.008		803.5	0.009		803.5	0.012		803.5	0.001		803.5	0.736					742.4	513.7		767.4	130.5		811.4	549.1		845.4	1204								803.5	0.2237		803.5	0.0028		803.5	0.0099		803.5	0.0326		803.5
	804	0.008		804	0.008		804	0.012		804	0.001		804	0.729					742.6	510.3		767.6	129.6		811.6	547.1		845.6	1193								804	0.2235		804	0.0028		804	0.0096		804	0.0326		804
	804.5	0.008		804.5	0.009		804.5	0.012		804.5	0.001		804.5	0.722					742.8	506.9		767.8	128.8		811.8	545.2		845.8	1183								804.5	0.2234		804.5	0.003		804.5	0.0093		804.5	0.0324		804.5
	805	0.008		805	0.008		805	0.012		805	0.001		805	0.715					743	503.6		768	128		812	543.3		846	1173								805	0.2238		805	0.0032		805	0.0096		805	0.033		805
	805.5	0.008		805.5	0.009		805.5	0.012		805.5	0.001		805.5	0.708					743.2	500.2		768.2	127.2		812.2	541.4		846.2	1163								805.5	0.2237		805.5	0.0027		805.5	0.0095		805.5	0.0322		805.5
	806	0.008		806	0.008		806	0.012		806	0.001		806	0.701					743.4	496.8		768.4	126.4		812.4	539.3		846.4	1152								806	0.2236		806	0.0026		806	0.0095		806	0.0326		806
	806.5	0.008		806.5	0.008		806.5	0.012		806.5	0.001		806.5	0.694					743.6	493.4		768.6	125.6		812.6	537.5		846.6	1142								806.5	0.2238		806.5	0.0029		806.5	0.0096		806.5	0.033		806.5
	807	0.008		807	0.008		807	0.012		807	0.001		807	0.687					743.8	490.1		768.8	124.8		812.8	535.6		846.8	1132								807	0.2235		807	0.0032		807	0.0095		807	0.033		807
	807.5	0.008		807.5	0.008		807.5	0.012		807.5	0.001		807.5	0.68					744	486.6		769	124		813	533.8		847	1121								807.5	0.2238		807.5	0.0028		807.5	0.009		807.5	0.0326		807.5
	808	0.008		808	0.008		808	0.012		808	0.001		808	0.673					744.2	483.4		769.2	123.1		813.2	531.7		847.2	1111								808	0.2233		808	0.0031		808	0.0091		808	0.0326		808
	808.5	0.008		808.5	0.008		808.5	0.012		808.5	0.001		808.5	0.666					744.4	480		769.4	122.4		813.4	529.7		847.4	1101								808.5	0.2223		808.5	0.0031		808.5	0.009		808.5	0.0324		808.5
	809	0.008		809	0.008		809	0.012		809	0.001		809	0.659					744.6	476.6		769.6	121.6		813.6	527.7		847.6	1091								809	0.2232		809	0.0029		809	0.0088		809	0.0328		809
	809.5	0.008		809.5	0.008		809.5	0.012		809.5	0.001		809.5	0.652					744.8	473.3		769.8	120.8		813.8	525.7		847.8	1081								809.5	0.2225		809.5	0.0023		809.5	0.0088		809.5	0.0324		809.5
	810	0.008		810	0.008		810	0.012		810	0.002		810	0.644					745	470		770	120		814	523.9		848	1070								810	0.2227		810	0.0025		810	0.0083		810	0.0316		810
	810.5	0.008		810.5	0.008		810.5	0.012		810.5	0.001		810.5	0.637					745.2	466.6		770.2	119.3		814.2	522		848.2	1060								810.5	0.223		810.5	0.0028		810.5	0.0087		810.5	0.0324		810.5
	811	0.008		811	0.008		811	0.012		811	0.001		811	0.63					745.4	463.3		770.4	118.5		814.4	520.1		848.4	1050								811	0.223		811	0.0028		811	0.0081		811	0.032		811
	811.5	0.008		811.5	0.008		811.5	0.012		811.5	0.001		811.5	0.624					745.6	460		770.6	117.8		814.6	518.2		848.6	1040								811.5	0.2228		811.5	0.003		811.5	0.0084		811.5	0.0326		811.5
	812	0.008		812	0.008		812	0.012		812	0.001		812	0.617					745.8	456.7		770.8	117.1		814.8	516.2		848.8	1030								812	0.2236		812	0.0041		812	0.0077		812	0.031		812
	812.5	0.008		812.5	0.008		812.5	0.012		812.5	0.001		812.5	0.61					746	453.5		771	116.3		815	514.2		849	1020								812.5	0.2225		812.5	0.0028		812.5	0.0082		812.5	0.0324		812.5
	813	0.008		813	0.008		813	0.012		813	0.001		813	0.603					746.2	450.2		771.2	115.5		815.2	512.4		849.2	1010								813	0.2232		813	0.0036		813	0.0082		813	0.0328		813
	813.5	0.008		813.5	0.008		813.5	0.012		813.5	0.001		813.5	0.596					746.4	447.1		771.4	114.8		815.4	510.4		849.4	1000								813.5	0.2225		813.5	0.0034		813.5	0.0077		813.5	0.032		813.5
	814	0.008		814	0.008		814	0.012		814	0.001		814	0.589					746.6	443.8		771.6	114		815.6	508.5		849.6	990.3								814	0.223		814	0.0033		814	0.0078		814	0.0316		814
	814.5	0.008		814.5	0.008		814.5	0.012		814.5	0.001		814.5	0.582					746.8	440.7		771.8	113.3		815.8	506.5		849.8	980.5								814.5	0.2224		814.5	0.0028		814.5	0.0076		814.5	0.032		814.5
	815	0.008		815	0.008		815	0.012		815	0.001		815	0.575					747	437.6		772	112.5		816	504.6		850	970.8								815	0.2229		815	0.0034		815	0.0078		815	0.032		815
	815.5	0.008		815.5	0.008		815.5	0.012		815.5	0.001		815.5	0.568					747.2	434.5		772.2	111.8		816.2	502.5		850.2	961								815.5	0.2232		815.5	0.0035		815.5	0.0077		815.5	0.0318		815.5
	816	0.008		816	0.008		816	0.012		816	0.001		816	0.561					747.4	431.4		772.4	111.1		816.4	500.5		850.4	951.3								816	0.2228		816	0.0037		816	0.0075		816	0.0316		816
	816.5	0.008		816.5	0.008		816.5	0.012		816.5	0.001		816.5	0.554					747.6	428.4		772.6	110.4		816.6	498.5		850.6	941.6								816.5	0.2227		816.5	0.0031		816.5	0.0071		816.5	0.0308		816.5
	817	0.008		817	0.008		817	0.012		817	0.001		817	0.547					747.8	425.4		772.8	109.6		816.8	496.4		850.8	932								817	0.2225		817	0.0037		817	0.0068		817	0.031		817
	817.5	0.007		817.5	0.008		817.5	0.012		817.5	0.001		817.5	0.54					748	422.3		773	109		817	494.4		851	922.3								817.5	0.2223		817.5	0.0026		817.5	0.0075		817.5	0.032		817.5
	818	0.007		818	0.008		818	0.012		818	0.001		818	0.533					748.2	419.2		773.2	108.3		817.2	492.3		851.2	912.7								818	0.2224		818	0.0031		818	0.0067		818	0.0306		818
	818.5	0.007		818.5	0.007		818.5	0.012		818.5	0.001		818.5	0.526					748.4	416.3		773.4	107.6		817.4	490.3		851.4	903.3								818.5	0.2221		818.5	0.0025		818.5	0.0071		818.5	0.0316		818.5
	819	0.007		819	0.008		819	0.012		819	0.001		819	0.519					748.6	413.3		773.6	107		817.6	488.2		851.6	893.9								819	0.2229		819	0.0026		819	0.0071		819	0.032		819
	819.5	0.008		819.5	0.007		819.5	0.012		819.5	0.001		819.5	0.512					748.8	410.4		773.8	106.3		817.8	486.1		851.8	884.4								819.5	0.2232		819.5	0.0023		819.5	0.0069		819.5	0.032		819.5
	820	0.007		820	0.007		820	0.012		820	0.001		820	0.506					749	407.5		774	105.7		818	484.1		852	875.2								820	0.223		820	0.0022		820	0.0064		820	0.0306		820
	820.5	0.007		820.5	0.007		820.5	0.012		820.5	0.001		820.5	0.499					749.2	404.6		774.2	105		818.2	482.1		852.2	865.9								820.5	0.223		820.5	0.0024		820.5	0.0071		820.5	0.032		820.5
	821	0.007		821	0.007		821	0.012		821	0.001		821	0.492					749.4	401.7		774.4	104.4		818.4	480.1		852.4	856.8								821	0.223		821	0.0025		821	0.0065		821	0.0314		821
	821.5	0.007		821.5	0.007		821.5	0.012		821.5	0.001		821.5	0.486					749.6	398.8		774.6	103.7		818.6	478.2		852.6	847.7								821.5	0.223		821.5	0.0021		821.5	0.0066		821.5	0.0314		821.5
	822	0.007		822	0.007		822	0.012		822	0.001		822	0.479					749.8	396		774.8	103.1		818.8	476.2		852.8	838.7								822	0.2237		822	0.0028		822	0.0069		822	0.0312		822
	822.5	0.007		822.5	0.007		822.5	0.012		822.5	0.001		822.5	0.472					750	393.2		775	102.4		819	474		853	829.7								822.5	0.2233		822.5	0.0021		822.5	0.0064		822.5	0.0316		822.5
	823	0.007		823	0.007		823	0.012		823	0.001		823	0.465					750.2	390.4		775.2	101.8		819.2	472.1		853.2	820.7								823	0.2232		823	0.0022		823	0.0061		823	0.0308		823
	823.5	0.007		823.5	0.007		823.5	0.012		823.5	0.001		823.5	0.459					750.4	387.8		775.4	101.1		819.4	470.1		853.4	811.8								823.5	0.2236		823.5	0.002		823.5	0.0061		823.5	0.0306		823.5
	824	0.007		824	0.007		824	0.012		824	0.001		824	0.452					750.6	385.1		775.6	100.5		819.6	468.1		853.6	802.9								824	0.2235		824	0.0017		824	0.006		824	0.0314		824
	824.5	0.007		824.5	0.008		824.5	0.012		824.5	0.001		824.5	0.446					750.8	382.4		775.8	99.85		819.8	466.2		853.8	794.1								824.5	0.2237		824.5	0.0021		824.5	0.006		824.5	0.0314		824.5
	825	0.007		825	0.007		825	0.012		825	0.001		825	0.44					751	379.8		776	99.25		820	464.2		854	785.2								825	0.2235		825	0.0018		825	0.0056		825	0.0302		825
	825.5	0.007		825.5	0.007		825.5	0.012		825.5	0.001		825.5	0.434					751.2	377.2		776.2	98.64		820.2	462.3		854.2	776.5								825.5	0.2245		825.5	0.0023		825.5	0.0062		825.5	0.0302		825.5
	826	0.007		826	0.007		826	0.012		826	0.001		826	0.427					751.4	374.6		776.4	98.04		820.4	460.3		854.4	767.7								826	0.224		826	0.0019		826	0.0059		826	0.0304		826
	826.5	0.007		826.5	0.007		826.5	0.012		826.5	0.001		826.5	0.421					751.6	372		776.6	97.39		820.6	458.4		854.6	759								826.5	0.2247		826.5	0.0023		826.5	0.0061		826.5	0.0296		826.5
	827	0.007		827	0.007		827	0.012		827	0.001		827	0.415					751.8	369.4		776.8	96.77		820.8	456.5		854.8	750.3								827	0.225		827	0.002		827	0.0061		827	0.0304		827
	827.5	0.007		827.5	0.007		827.5	0.012		827.5	0.001		827.5	0.409					752	367.1		777	96.1		821	454.6		855	741.6								827.5	0.225		827.5	0.0027		827.5	0.0057		827.5	0.0296		827.5
	828	0.007		828	0.007		828	0.012		828	0.001		828	0.403					752.2	364.6		777.2	95.44		821.2	452.7		855.2	733								828	0.225		828	0.0023		828	0.0061		828	0.0302		828
	828.5	0.007		828.5	0.007		828.5	0.011		828.5	0.001		828.5	0.397					752.4	362.2		777.4	94.81		821.4	450.8		855.4	724.5								828.5	0.2252		828.5	0.0022		828.5	0.0056		828.5	0.0298		828.5
	829	0.007		829	0.007		829	0.012		829	0		829	0.391					752.6	359.8		777.6	94.26		821.6	448.9		855.6	716.1								829	0.2252		829	0.002		829	0.0057		829	0.0294		829
	829.5	0.007		829.5	0.007		829.5	0.012		829.5	0.001		829.5	0.385					752.8	357.4		777.8	93.65		821.8	446.9		855.8	707.7								829.5	0.2258		829.5	0.0026		829.5	0.0061		829.5	0.0304		829.5
	830	0.007		830	0.007		830	0.012		830	0.001		830	0.379					753	355		778	93.07		822	445		856	699.4								830	0.2258		830	0.002		830	0.0057		830	0.03		830
	830.5	0.007		830.5	0.007		830.5	0.012		830.5	0.001		830.5	0.373					753.2	352.7		778.2	92.46		822.2	443.1		856.2	691.2								830.5	0.2263		830.5	0.0022		830.5	0.0056		830.5	0.0292		830.5
	831	0.007		831	0.007		831	0.012		831	0.001		831	0.367					753.4	350.4		778.4	91.88		822.4	441.2		856.4	683								831	0.2267		831	0.0024		831	0.0062		831	0.0298		831
	831.5	0.007		831.5	0.007		831.5	0.012		831.5	0.001		831.5	0.362					753.6	348.1		778.6	91.26		822.6	439.3		856.6	675								831.5	0.2265		831.5	0.0023		831.5	0.0059		831.5	0.0296		831.5
	832	0.007		832	0.007		832	0.012		832	0.001		832	0.356					753.8	345.8		778.8	90.68		822.8	437.4		856.8	666.9								832	0.2267		832	0.0025		832	0.0062		832	0.03		832
	832.5	0.007		832.5	0.007		832.5	0.011		832.5	0.001		832.5	0.35					754	343.5		779	90.13		823	435.4		857	659								832.5	0.2278		832.5	0.0027		832.5	0.0057		832.5	0.0296		832.5
	833	0.007		833	0.007		833	0.012		833	0		833	0.345					754.2	341.3		779.2	89.58		823.2	433.5		857.2	651								833	0.2272		833	0.0019		833	0.0057		833	0.0294		833
	833.5	0.007		833.5	0.007		833.5	0.011		833.5	0		833.5	0.339					754.4	338.9		779.4	89.01		823.4	431.4		857.4	643								833.5	0.2279		833.5	0.0021		833.5	0.0057		833.5	0.0292		833.5
	834	0.007		834	0.007		834	0.012		834	0		834	0.334					754.6	336.7		779.6	88.45		823.6	429.4		857.6	635.2								834	0.2285		834	0.0025		834	0.0057		834	0.029		834
	834.5	0.007		834.5	0.007		834.5	0.012		834.5	0		834.5	0.328					754.8	334.3		779.8	87.89		823.8	427.4		857.8	627.4								834.5	0.2286		834.5	0.0018		834.5	0.0058		834.5	0.0282		834.5
	835	0.007		835	0.007		835	0.012		835	0		835	0.323					755	332		780	87.32		824	425.3		858	619.7								835	0.2289		835	0.0018		835	0.0055		835	0.0278		835
	835.5	0.006		835.5	0.007		835.5	0.012		835.5	0		835.5	0.317					755.2	329.8		780.2	86.8		824.2	423.3		858.2	612.1								835.5	0.2286		835.5	0.0023		835.5	0.006		835.5	0.0286		835.5
	836	0.006		836	0.007		836	0.012		836	0		836	0.312					755.4	327.6		780.4	86.27		824.4	421.2		858.4	604.5								836	0.2288		836	0.0021		836	0.0061		836	0.0282		836
	836.5	0.006		836.5	0.007		836.5	0.011		836.5	0		836.5	0.307					755.6	325.3		780.6	85.77		824.6	419.1		858.6	597								836.5	0.2285		836.5	0.0017		836.5	0.0056		836.5	0.029		836.5
	837	0.006		837	0.007		837	0.011		837	0		837	0.302					755.8	323		780.8	85.26		824.8	417.1		858.8	589.5								837	0.2305		837	0.0027		837	0.0059		837	0.0288		837
	837.5	0.006		837.5	0.007		837.5	0.011		837.5	0		837.5	0.297					756	320.7		781	84.74		825	415		859	582.1								837.5	0.2289		837.5	0.0016		837.5	0.0059		837.5	0.0272		837.5
	838	0.006		838	0.007		838	0.011		838	0		838	0.292					756.2	318.4		781.2	84.25		825.2	412.9		859.2	574.9								838	0.2301		838	0.0021		838	0.0053		838	0.0286		838
	838.5	0.006		838.5	0.007		838.5	0.011		838.5	0		838.5	0.288					756.4	316.2		781.4	83.71		825.4	410.9		859.4	567.6								838.5	0.23		838.5	0.0018		838.5	0.006		838.5	0.0274		838.5
	839	0.006		839	0.007		839	0.011		839	0		839	0.282					756.6	314		781.6	83.2		825.6	408.9		859.6	560.4								839	0.2308		839	0.0024		839	0.0055		839	0.0276		839
	839.5	0.006		839.5	0.007		839.5	0.011		839.5	0		839.5	0.278					756.8	311.9		781.8	82.68		825.8	406.9		859.8	553.3								839.5	0.2301		839.5	0.0016		839.5	0.0058		839.5	0.0276		839.5
	840	0.006		840	0.007		840	0.012		840	0		840	0.273					757	309.7		782	82.17		826	404.8		860	546.2								840	0.2308		840	0.0018		840	0.0052		840	0.026		840
	840.5	0.006		840.5	0.007		840.5	0.012		840.5	0		840.5	0.268					757.2	307.5		782.2	81.61		826.2	402.7		860.2	539.2								840.5	0.231		840.5	0.0024		840.5	0.0049		840.5	0.0258		840.5
	841	0.006		841	0.007		841	0.011		841	0		841	0.263					757.4	305.3		782.4	81.17		826.4	400.7		860.4	532.2								841	0.2317		841	0.0013		841	0.0049		841	0.0262		841
	841.5	0.006		841.5	0.007		841.5	0.011		841.5	0		841.5	0.259					757.6	303.3		782.6	80.71		826.6	398.7		860.6	525.2								841.5	0.2323		841.5	0.0024		841.5	0.0053		841.5	0.0252		841.5
	842	0.006		842	0.007		842	0.011		842	0		842	0.254					757.8	301.1		782.8	80.26		826.8	396.7		860.8	518.4								842	0.2324		842	0.0019		842	0.0056		842	0.0266		842
	842.5	0.006		842.5	0.007		842.5	0.012		842.5	0		842.5	0.249					758	299		783	79.75		827	394.7		861	511.6								842.5	0.2326		842.5	0.0014		842.5	0.0053		842.5	0.0264		842.5
	843	0.006		843	0.007		843	0.011		843	0		843	0.244					758.2	296.8		783.2	79.28		827.2	392.6		861.2	504.9								843	0.232		843	0.001		843	0.005		843	0.0274		843
	843.5	0.006		843.5	0.007		843.5	0.011		843.5	0		843.5	0.24					758.4	294.7		783.4	78.83		827.4	390.6		861.4	498.2								843.5	0.232		843.5	0.0007		843.5	0.0049		843.5	0.026		843.5
	844	0.006		844	0.007		844	0.011		844	0		844	0.236					758.6	292.7		783.6	78.38		827.6	388.6		861.6	491.6								844	0.2325		844	0.0009		844	0.0048		844	0.0248		844
	844.5	0.006		844.5	0.007		844.5	0.011		844.5	0		844.5	0.231					758.8	290.6		783.8	77.87		827.8	386.6		861.8	485.1								844.5	0.2323		844.5	0.0014		844.5	0.0047		844.5	0.0264		844.5
	845	0.006		845	0.008		845	0.011		845	0.001		845	0.227					759	288.5		784	77.44		828	384.5		862	478.6								845	0.2321		845	0.0009		845	0.0047		845	0.0268		845
	845.5	0.006		845.5	0.007		845.5	0.011		845.5	0.001		845.5	0.223					759.2	286.5		784.2	76.97		828.2	382.5		862.2	472.2								845.5	0.2319		845.5	0.0008		845.5	0.0052		845.5	0.0264		845.5
	846	0.006		846	0.007		846	0.011		846	0.001		846	0.219					759.4	284.5		784.4	76.5		828.4	380.4		862.4	465.8								846	0.2314		846	0.0005		846	0.0055		846	0.0272		846
	846.5	0.006		846.5	0.007		846.5	0.011		846.5	0.001		846.5	0.215					759.6	282.4		784.6	76.07		828.6	378.4		862.6	459.5								846.5	0.2326		846.5	0.0012		846.5	0.0046		846.5	0.025		846.5
	847	0.006		847	0.007		847	0.011		847	0.001		847	0.211					759.8	280.5		784.8	75.58		828.8	376.3		862.8	453.3								847	0.2318		847	0.0001		847	0.0056		847	0.0268		847
	847.5	0.006		847.5	0.008		847.5	0.011		847.5	0.001		847.5	0.207					760	278.5		785	75.12		829	374.2		863	447.1								847.5	0.2319		847.5	0.0013		847.5	0.0045		847.5	0.0254		847.5
	848	0.006		848	0.007		848	0.011		848	0.001		848	0.203					760.2	276.6		785.2	74.66		829.2	372.1		863.2	440.9								848	0.2311		848	0.0009		848	0.0043		848	0.0252		848
	848.5	0.006		848.5	0.007		848.5	0.011		848.5	0.001		848.5	0.199					760.4	274.6		785.4	74.23		829.4	370		863.4	434.8								848.5	0.2315		848.5	0.0008		848.5	0.0037		848.5	0.0244		848.5
	849	0.006		849	0.007		849	0.011		849	0.001		849	0.195					760.6	272.6		785.6	73.76		829.6	367.8		863.6	428.8								849	0.2308		849	0.0013		849	0.0047		849	0.0256		849
	849.5	0.006		849.5	0.008		849.5	0.011		849.5	0.001		849.5	0.192					760.8	270.7		785.8	73.33		829.8	365.7		863.8	422.9								849.5	0.2306		849.5	0.0002		849.5	0.004		849.5	0.0256		849.5
	850	0.006		850	0.008		850	0.011		850	0.001		850	0.188					761	268.8		786	72.91		830	363.6		864	417								850	0.2308		850	0.0009		850	0.0042		850	0.0262		850
	850.5	0.006		850.5	0.008		850.5	0.011		850.5	0.001		850.5	0.184					761.2	267		786.2	72.47		830.2	361.5		864.2	411.2								850.5	0.2302		850.5	0.001		850.5	0.0039		850.5	0.025		850.5
	851	0.006		851	0.007		851	0.011		851	0.001		851	0.181					761.4	265.1		786.4	72.09		830.4	359.4		864.4	405.4								851	0.2292		851	0.0003		851	0.0048		851	0.0262		851
	851.5	0.006		851.5	0.007		851.5	0.011		851.5	0.001		851.5	0.177					761.6	263.1		786.6	71.66		830.6	357.3		864.6	399.8								851.5	0.23		851.5	0.0008		851.5	0.0044		851.5	0.026		851.5
	852	0.006		852	0.007		852	0.011		852	0.001		852	0.174					761.8	261.3		786.8	71.22		830.8	355.2		864.8	394.2								852	0.2292		852	0.0001		852	0.0043		852	0.0268		852
	852.5	0.006		852.5	0.007		852.5	0.011		852.5	0.001		852.5	0.17					762	259.5		787	70.79		831	353.1		865	388.6								852.5	0.2293		852.5	0.0012		852.5	0.0035		852.5	0.0256		852.5
	853	0.006		853	0.007		853	0.011		853	0.001		853	0.167					762.2	257.6		787.2	70.41		831.2	351		865.2	383.1								853	0.2278		853	-0.0001		853	0.0041		853	0.028		853
	853.5	0.006		853.5	0.008		853.5	0.011		853.5	0.001		853.5	0.163					762.4	255.8		787.4	69.97		831.4	348.8		865.4	377.7								853.5	0.2287		853.5	0.001		853.5	0.0041		853.5	0.0256		853.5
	854	0.006		854	0.007		854	0.011		854	0.001		854	0.16					762.6	253.9		787.6	69.61		831.6	346.7		865.6	372.3								854	0.2279		854	0.0006		854	0.0036		854	0.0276		854
	854.5	0.006		854.5	0.008		854.5	0.011		854.5	0.001		854.5	0.157					762.8	252.2		787.8	69.21		831.8	344.6		865.8	367								854.5	0.2283		854.5	0.001		854.5	0.004		854.5	0.0264		854.5
	855	0.006		855	0.008		855	0.01		855	0.002		855	0.153					763	250.4		788	68.84		832	342.4		866	361.8								855	0.227		855	0.0001		855	0.0029		855	0.0248		855
	855.5	0.006		855.5	0.008		855.5	0.01		855.5	0.002		855.5	0.15					763.2	248.7		788.2	68.45		832.2	340.2		866.2	356.6								855.5	0.2256		855.5	-0.0006		855.5	0.0034		855.5	0.0262		855.5
	856	0.006		856	0.008		856	0.011		856	0.001		856	0.147					763.4	247		788.4	68.1		832.4	338		866.4	351.5								856	0.2267		856	-0.0008		856	0.002		856	0.0242		856
	856.5	0.006		856.5	0.008		856.5	0.011		856.5	0.001		856.5	0.143					763.6	245.4		788.6	67.75		832.6	335.8		866.6	346.5								856.5	0.2268		856.5	0.0007		856.5	0.0037		856.5	0.0268		856.5
	857	0.006		857	0.008		857	0.011		857	0.001		857	0.14					763.8	243.8		788.8	67.41		832.8	333.6		866.8	341.5								857	0.2254		857	-0.0004		857	0.0027		857	0.0272		857
	857.5	0.006		857.5	0.007		857.5	0.011		857.5	0.001		857.5	0.137					764	242.2		789	67.07		833	331.5		867	336.6								857.5	0.2248		857.5	0.0002		857.5	0.0034		857.5	0.0256		857.5
	858	0.006		858	0.008		858	0.011		858	0.001		858	0.135					764.2	240.5		789.2	66.7		833.2	329.2		867.2	331.8								858	0.2248		858	0.0001		858	0.0035		858	0.0252		858
	858.5	0.006		858.5	0.008		858.5	0.011		858.5	0.001		858.5	0.132					764.4	238.9		789.4	66.38		833.4	327		867.4	327								858.5	0.2239		858.5	0.0001		858.5	0.0033		858.5	0.0274		858.5
	859	0.006		859	0.008		859	0.011		859	0.001		859	0.129					764.6	237.3		789.6	66.03		833.6	324.8		867.6	322.2								859	0.2231		859	-0.0002		859	0.0032		859	0.027		859
	859.5	0.006		859.5	0.008		859.5	0.011		859.5	0.001		859.5	0.126					764.8	235.6		789.8	65.67		833.8	322.7		867.8	317.4								859.5	0.2221		859.5	0		859.5	0.0033		859.5	0.0254		859.5
	860	0.006		860	0.008		860	0.011		860	0.001		860	0.123					765	234		790	65.3		834	320.5		868	312.8								860	0.2222		860	-0.0001		860	0.0036		860	0.0256		860
	860.5	0.006		860.5	0.008		860.5	0.011		860.5	0.001		860.5	0.12					765.2	232.4		790.2	64.94		834.2	318.2		868.2	308.1								860.5	0.2222		860.5	0.0001		860.5	0.0025		860.5	0.0266		860.5
	861	0.006		861	0.008		861	0.011		861	0.001		861	0.118					765.4	230.8		790.4	64.58		834.4	316.1		868.4	303.6								861	0.2218		861	0.001		861	0.0025		861	0.0254		861
	861.5	0.006		861.5	0.008		861.5	0.011		861.5	0.001		861.5	0.115					765.6	229.1		790.6	64.22		834.6	314		868.6	299.1								861.5	0.2201		861.5	0.0002		861.5	0.0031		861.5	0.026		861.5
	862	0.006		862	0.008		862	0.011		862	0.002		862	0.113					765.8	227.5		790.8	63.86		834.8	311.8		868.8	294.7								862	0.22		862	-0.0008		862	0.003		862	0.027		862
	862.5	0.006		862.5	0.008		862.5	0.011		862.5	0.002		862.5	0.11					766	225.9		791	63.52		835	309.6		869	290.4								862.5	0.2189		862.5	-0.0006		862.5	0.0032		862.5	0.0262		862.5
	863	0.006		863	0.008		863	0.011		863	0.002		863	0.108					766.2	224.3		791.2	63.2		835.2	307.5		869.2	286								863	0.2187		863	-0.0008		863	0.0025		863	0.0276		863
	863.5	0.006		863.5	0.008		863.5	0.011		863.5	0.002		863.5	0.105					766.4	222.7		791.4	62.89		835.4	305.4		869.4	281.7								863.5	0.2185		863.5	0.0002		863.5	0.0032		863.5	0.0274		863.5
	864	0.006		864	0.008		864	0.011		864	0.002		864	0.103					766.6	221.2		791.6	62.53		835.6	303.3		869.6	277.4								864	0.2175		864	-0.0002		864	0.002		864	0.0246		864
	864.5	0.006		864.5	0.008		864.5	0.011		864.5	0.002		864.5	0.101					766.8	219.6		791.8	62.21		835.8	301.2		869.8	273.3								864.5	0.2165		864.5	-0.0011		864.5	0.003		864.5	0.028		864.5
	865	0.006		865	0.008		865	0.011		865	0.002		865	0.098					767	218		792	61.88		836	299.1		870	269.2								865	0.2161		865	-0.0006		865	0.003		865	0.0278		865
	865.5	0.006		865.5	0.008		865.5	0.012		865.5	0.002		865.5	0.096					767.2	216.5		792.2	61.57		836.2	296.9		870.2	265.2								865.5	0.2168		865.5	-0.0001		865.5	0.0032		865.5	0.026		865.5
	866	0.006		866	0.008		866	0.011		866	0.002		866	0.094					767.4	214.9		792.4	61.24		836.4	294.7		870.4	261.2								866	0.2158		866	-0.0003		866	0.0032		866	0.0286		866
	866.5	0.006		866.5	0.008		866.5	0.011		866.5	0.002		866.5	0.092					767.6	213.5		792.6	60.9		836.6	292.5		870.6	257.2								866.5	0.2153		866.5	0		866.5	0.0027		866.5	0.0282		866.5
	867	0.006		867	0.008		867	0.011		867	0.002		867	0.09					767.8	211.9		792.8	60.62		836.8	290.4		870.8	253.3								867	0.2152		867	-0.0003		867	0.0027		867	0.0274		867
	867.5	0.006		867.5	0.008		867.5	0.011		867.5	0.002		867.5	0.088					768	210.5		793	60.3		837	288.3		871	249.5								867.5	0.2133		867.5	-0.0015		867.5	0.0037		867.5	0.0252		867.5
	868	0.006		868	0.008		868	0.011		868	0.002		868	0.085					768.2	209.1		793.2	60		837.2	286.2		871.2	245.7								868	0.2134		868	-0.0004		868	0.0029		868	0.0258		868
	868.5	0.006		868.5	0.008		868.5	0.011		868.5	0.002		868.5	0.083					768.4	207.6		793.4	59.67		837.4	284.1		871.4	241.9								868.5	0.2115		868.5	-0.0027		868.5	0.0033		868.5	0.0266		868.5
	869	0.006		869	0.008		869	0.011		869	0.001		869	0.081					768.6	206.3		793.6	59.38		837.6	282		871.6	238.2								869	0.2111		869	-0.002		869	0.0021		869	0.029		869
	869.5	0.007		869.5	0.008		869.5	0.011		869.5	0.001		869.5	0.08					768.8	204.9		793.8	59.09		837.8	279.9		871.8	234.5								869.5	0.2107		869.5	-0.0013		869.5	0.0002		869.5	0.0214		869.5
	870	0.007		870	0.008		870	0.011		870	0.001		870	0.077					769	203.5		794	58.82		838	277.8		872	230.9								870	0.2116		870	0.0005		870	0.0018		870	0.0266		870
	870.5	0.007		870.5	0.008		870.5	0.011		870.5	0.001		870.5	0.075					769.2	202.1		794.2	58.52		838.2	275.7		872.2	227.4								870.5	0.2117		870.5	-0.0016		870.5	0.0002		870.5	0.0254		870.5
	871	0.007		871	0.008		871	0.011		871	0.002		871	0.074					769.4	200.7		794.4	58.2		838.4	273.5		872.4	223.9								871	0.2094		871	-0.0008		871	0.0012		871	0.0256		871
	871.5	0.007		871.5	0.008		871.5	0.011		871.5	0.002		871.5	0.072					769.6	199.3		794.6	57.89		838.6	271.5		872.6	220.4								871.5	0.2098		871.5	-0.0005		871.5	0.0017		871.5	0.0258		871.5
	872	0.007		872	0.008		872	0.011		872	0.002		872	0.071					769.8	198		794.8	57.6		838.8	269.3		872.8	216.9								872	0.2085		872	-0.0014		872	-0.0008		872	0.0292		872
	872.5	0.007		872.5	0.008		872.5	0.011		872.5	0.002		872.5	0.07					770	196.6		795	57.3		839	267.3		873	213.6								872.5	0.2104		872.5	-0.0005		872.5	0.0001		872.5	0.0252		872.5
	873	0.007		873	0.008		873	0.012		873	0.002		873	0.068					770.2	195.2		795.2	57.02		839.2	265.2		873.2	210.3								873	0.2084		873	-0.0016		873	0.0015		873	0.0292		873
	873.5	0.007		873.5	0.008		873.5	0.012		873.5	0.002		873.5	0.066					770.4	193.9		795.4	56.78		839.4	263.1		873.4	207								873.5	0.2071		873.5	-0.0031		873.5	0.0005		873.5	0.0234		873.5
	874	0.007		874	0.008		874	0.012		874	0.002		874	0.064					770.6	192.6		795.6	56.51		839.6	261		873.6	203.8								874	0.208		874	-0.0009		874	0.0005		874	0.0278		874
	874.5	0.007		874.5	0.008		874.5	0.011		874.5	0.002		874.5	0.063					770.8	191.3		795.8	56.25		839.8	259		873.8	200.6								874.5	0.2069		874.5	-0.0012		874.5	0.0005		874.5	0.0238		874.5
	875	0.007		875	0.008		875	0.011		875	0.002		875	0.061					771	190		796	55.97		840	256.9		874	197.5								875	0.2068		875	-0.0024		875	0.0012		875	0.028		875
	875.5	0.007		875.5	0.008		875.5	0.01		875.5	0.002		875.5	0.06					771.2	188.7		796.2	55.7		840.2	254.9		874.2	194.4								875.5	0.2057		875.5	-0.0008		875.5	0.0005		875.5	0.0234		875.5
	876	0.007		876	0.008		876	0.01		876	0.002		876	0.059					771.4	187.4		796.4	55.46		840.4	252.8		874.4	191.4								876	0.2035		876	-0.0024		876	-0.0021		876	0.0252		876
	876.5	0.007		876.5	0.008		876.5	0.01		876.5	0.001		876.5	0.057					771.6	186.1		796.6	55.21		840.6	250.8		874.6	188.3								876.5	0.2068		876.5	0.0005		876.5	0.0001		876.5	0.028		876.5
	877	0.007		877	0.007		877	0.01		877	0.001		877	0.055					771.8	184.8		796.8	54.94		840.8	248.8		874.8	185.4								877	0.2028		877	0.0002		877	-0.0014		877	0.0256		877
	877.5	0.007		877.5	0.007		877.5	0.01		877.5	0.001		877.5	0.054					772	183.5		797	54.7		841	246.7		875	182.4								877.5	0.2049		877.5	-0.0004		877.5	-0.0008		877.5	0.0232		877.5
	878	0.007		878	0.007		878	0.01		878	0.001		878	0.053					772.2	182.3		797.2	54.44		841.2	244.7		875.2	179.5								878	0.2049		878	-0.0009		878	-0.0016		878	0.026		878
	878.5	0.007		878.5	0.008		878.5	0.01		878.5	0.001		878.5	0.052					772.4	181		797.4	54.17		841.4	242.5		875.4	176.6								878.5	0.2033		878.5	-0.0012		878.5	-0.0006		878.5	0.0272		878.5
	879	0.007		879	0.007		879	0.01		879	0.001		879	0.05					772.6	179.8		797.6	53.92		841.6	240.5		875.6	173.8								879	0.2013		879	-0.0029		879	-0.0002		879	0.0272		879
	879.5	0.006		879.5	0.007		879.5	0.01		879.5	0.001		879.5	0.049					772.8	178.6		797.8	53.63		841.8	238.4		875.8	171.1								879.5	0.2024		879.5	-0.0014		879.5	-0.0014		879.5	0.026		879.5
	880	0.007		880	0.007		880	0.009		880	0.001		880	0.048					773	177.3		798	53.36		842	236.3		876	168.4								880	0.2		880	-0.0029		880	-0.0023		880	0.0276		880
	880.5	0.007		880.5	0.007		880.5	0.009		880.5	0.001		880.5	0.047					773.2	176.1		798.2	53.12		842.2	234.3		876.2	165.7								880.5	0.2042		880.5	-0.0001		880.5	0.0022		880.5	0.0294		880.5
	881	0.007		881	0.008		881	0.009		881	0.001		881	0.046					773.4	174.9		798.4	52.89		842.4	232.2		876.4	163.1								881	0.2015		881	-0.0013		881	-0.0003		881	0.0298		881
	881.5	0.007		881.5	0.008		881.5	0.008		881.5	0.001		881.5	0.045					773.6	173.7		798.6	52.63		842.6	230.1		876.6	160.5								881.5	0.2021		881.5	-0.0014		881.5	-0.0014		881.5	0.0262		881.5
	882	0.007		882	0.007		882	0.008		882	0.001		882	0.043					773.8	172.4		798.8	52.4		842.8	228.2		876.8	157.9								882	0.2037		882	-0.0001		882	-0.0034		882	0.021		882
	882.5	0.008		882.5	0.007		882.5	0.007		882.5	0		882.5	0.042					774	171.2		799	52.15		843	226.2		877	155.3								882.5	0.2037		882.5	0.0031		882.5	0.0022		882.5	0.0274		882.5
	883	0.007		883	0.006		883	0.007		883	0		883	0.041					774.2	170		799.2	51.91		843.2	224.1		877.2	152.8								883	0.201		883	0.001		883	-0.0023		883	0.0262		883
	883.5	0.007		883.5	0.006		883.5	0.007		883.5	-0.001		883.5	0.04					774.4	168.9		799.4	51.71		843.4	222.1		877.4	150.4								883.5	0.202		883.5	0.0011		883.5	-0.0011		883.5	0.0262		883.5
	884	0.007		884	0.006		884	0.006		884	-0.001		884	0.039					774.6	167.7		799.6	51.46		843.6	220.1		877.6	148								884	0.2		884	-0.0029		884	-0.0028		884	0.0276		884
	884.5	0.008		884.5	0.006		884.5	0.006		884.5	-0.001		884.5	0.038					774.8	166.6		799.8	51.22		843.8	218.1		877.8	145.6								884.5	0.2007		884.5	0		884.5	0.0001		884.5	0.033		884.5
	885	0.008		885	0.006		885	0.006		885	-0.001		885	0.037					775	165.4		800	51.03		844	216.1		878	143.3								885	0.201		885	0.0014		885	0.0005		885	0.025		885
	885.5	0.008		885.5	0.006		885.5	0.007		885.5	-0.001		885.5	0.037					775.2	164.2		800.2	50.83		844.2	214.1		878.2	141								885.5	0.1981		885.5	-0.0013		885.5	-0.0027		885.5	0.0212		885.5
	886	0.008		886	0.005		886	0.007		886	-0.001		886	0.036					775.4	163		800.4	50.61		844.4	212.2		878.4	138.7								886	0.1975		886	-0.0001		886	-0.0001		886	0.026		886
	886.5	0.008		886.5	0.005		886.5	0.007		886.5	-0.001		886.5	0.036					775.6	161.9		800.6	50.38		844.6	210.2		878.6	136.5								886.5	0.1972		886.5	0.0001		886.5	-0.002		886.5	0.0262		886.5
	887	0.009		887	0.005		887	0.008		887	0		887	0.035					775.8	160.8		800.8	50.18		844.8	208.2		878.8	134.3								887	0.1972		887	-0.0013		887	-0.0019		887	0.0288		887
	887.5	0.009		887.5	0.007		887.5	0.009		887.5	0.001		887.5	0.035					776	159.7		801	50		845	206.2		879	132.1								887.5	0.1986		887.5	0.0005		887.5	-0.0004		887.5	0.028		887.5
	888	0.009		888	0.007		888	0.009		888	0.001		888	0.034					776.2	158.6		801.2	49.8		845.2	204.3		879.2	130								888	0.1967		888	-0.0029		888	-0.0055		888	0.0176		888
	888.5	0.008		888.5	0.008		888.5	0.01		888.5	0.001		888.5	0.034					776.4	157.4		801.4	49.58		845.4	202.3		879.4	127.9								888.5	0.1987		888.5	0.0034		888.5	-0.0039		888.5	0.0224		888.5
	889	0.008		889	0.008		889	0.011		889	0.002		889	0.034					776.6	156.3		801.6	49.35		845.6	200.3		879.6	125.8								889	0.1987		889	0.003		889	-0.0021		889	0.03		889
	889.5	0.008		889.5	0.009		889.5	0.012		889.5	0.002		889.5	0.034					776.8	155.3		801.8	49.13		845.8	198.4		879.8	123.7								889.5	0.1965		889.5	-0.0011		889.5	-0.0003		889.5	0.0306		889.5
	890	0.008		890	0.008		890	0.012		890	0.002		890	0.033					777	154.2		802	48.91		846	196.4		880	121.7								890	0.197		890	-0.001		890	-0.0003		890	0.0284		890
	890.5	0.009		890.5	0.008		890.5	0.012		890.5	0.002		890.5	0.032					777.2	153.1		802.2	48.68		846.2	194.5		880.2	119.7								890.5	0.198		890.5	0.0019		890.5	-0.0008		890.5	0.0184		890.5
	891	0.008		891	0.007		891	0.012		891	0.002		891	0.032					777.4	152		802.4	48.46		846.4	192.7		880.4	117.8								891	0.1974		891	-0.0041		891	0.0009		891	0.0228		891
	891.5	0.009		891.5	0.008		891.5	0.013		891.5	0.002		891.5	0.032					777.6	151		802.6	48.27		846.6	190.7		880.6	115.8								891.5	0.1974		891.5	-0.0016		891.5	-0.0017		891.5	0.0238		891.5
	892	0.009		892	0.008		892	0.013		892	0.002		892	0.032					777.8	150		802.8	48.09		846.8	188.8		880.8	114								892	0.1998		892	0.0017		892	0.0012		892	0.025		892
	892.5	0.009		892.5	0.008		892.5	0.013		892.5	0.003		892.5	0.031					778	148.9		803	47.86		847	186.9		881	112.1								892.5	0.198		892.5	0.0001		892.5	0.0013		892.5	0.0296		892.5
	893	0.009		893	0.009		893	0.014		893	0.003		893	0.031					778.2	147.8		803.2	47.63		847.2	185.1		881.2	110.2								893	0.1993		893	-0.0018		893	-0.001		893	0.0274		893
	893.5	0.009		893.5	0.009		893.5	0.014		893.5	0.003		893.5	0.03					778.4	146.8		803.4	47.46		847.4	183.3		881.4	108.5								893.5	0.1976		893.5	0.0018		893.5	0.0003		893.5	0.0234		893.5
	894	0.008		894	0.008		894	0.014		894	0.003		894	0.029					778.6	145.8		803.6	47.24		847.6	181.4		881.6	106.7								894	0.1979		894	0.0001		894	-0.0008		894	0.0278		894
	894.5	0.008		894.5	0.007		894.5	0.014		894.5	0.003		894.5	0.028					778.8	144.8		803.8	47.02		847.8	179.6		881.8	104.9								894.5	0.197		894.5	-0.0016		894.5	-0.0028		894.5	0.018		894.5
	895	0.008		895	0.008		895	0.014		895	0.004		895	0.029					779	143.8		804	46.82		848	177.8		882	103.2								895	0.1992		895	0.0012		895	-0.0033		895	0.0194		895
	895.5	0.008		895.5	0.008		895.5	0.014		895.5	0.004		895.5	0.029					779.2	142.8		804.2	46.64		848.2	176		882.2	101.5								895.5	0.1978		895.5	-0.0044		895.5	-0.0082		895.5	0.022		895.5
	896	0.009		896	0.008		896	0.013		896	0.004		896	0.029					779.4	141.8		804.4	46.43		848.4	174.1		882.4	99.82								896	0.2026		896	-0.0026		896	-0.0009		896	0.0242		896
	896.5	0.009		896.5	0.008		896.5	0.013		896.5	0.004		896.5	0.028					779.6	140.8		804.6	46.22		848.6	172.3		882.6	98.16								896.5	0.2011		896.5	-0.0056		896.5	-0.0011		896.5	0.016		896.5
	897	0.009		897	0.007		897	0.014		897	0.003		897	0.028					779.8	139.9		804.8	46.01		848.8	170.5		882.8	96.54								897	0.205		897	0.0014		897	-0.0008		897	0.0252		897
	897.5	0.009		897.5	0.006		897.5	0.013		897.5	0.003		897.5	0.028					780	138.9		805	45.82		849	168.7		883	94.93								897.5	0.2019		897.5	-0.0021		897.5	-0.0044		897.5	0.0252		897.5
	898	0.009		898	0.007		898	0.013		898	0.002		898	0.027					780.2	138		805.2	45.62		849.2	166.9		883.2	93.37								898	0.2034		898	-0.0015		898	-0.0048		898	0.028		898
	898.5	0.008		898.5	0.007		898.5	0.012		898.5	0.003		898.5	0.028					780.4	137		805.4	45.44		849.4	165.1		883.4	91.84								898.5	0.2022		898.5	-0.0007		898.5	-0.0046		898.5	0.0254		898.5
	899	0.007		899	0.007		899	0.013		899	0.003		899	0.027					780.6	136		805.6	45.23		849.6	163.3		883.6	90.32								899	0.2044		899	0.0019		899	-0.0026		899	0.0174		899
	899.5	0.008		899.5	0.007		899.5	0.013		899.5	0.003		899.5	0.027					780.8	135.1		805.8	45.04		849.8	161.5		883.8	88.82								899.5	0.2058		899.5	0.0012		899.5	0.0008		899.5	0.0274		899.5
	900	0.009		900	0.008		900	0.013		900	0.003		900	0.027					781	134.2		806	44.85		850	159.8		884	87.33								900	0.2014		900	0.002		900	0.0001		900	0.0212		900
																			781.2	133.3		806.2	44.64		850.2	158		884.2	85.88
																			781.4	132.4		806.4	44.44		850.4	156.3		884.4	84.47
																			781.6	131.5		806.6	44.24		850.6	154.6		884.6	83.07
																			781.8	130.6		806.8	44.03		850.8	152.9		884.8	81.71
																			782	129.7		807	43.85		851	151.2		885	80.35
																			782.2	128.9		807.2	43.65		851.2	149.5		885.2	79.02
																			782.4	128		807.4	43.44		851.4	147.8		885.4	77.71
																			782.6	127.2		807.6	43.25		851.6	146.2		885.6	76.43
																			782.8	126.4		807.8	43.04		851.8	144.5		885.8	75.16
																			783	125.5		808	42.85		852	142.9		886	73.9
																			783.2	124.6		808.2	42.64		852.2	141.3		886.2	72.66
																			783.4	123.8		808.4	42.44		852.4	139.7		886.4	71.47
																			783.6	123		808.6	42.24		852.6	138		886.6	70.29
																			783.8	122.1		808.8	42.01		852.8	136.4		886.8	69.14
																			784	121.2		809	41.83		853	134.8		887	67.99
																			784.2	120.3		809.2	41.65		853.2	133.2		887.2	66.88
																			784.4	119.5		809.4	41.45		853.4	131.6		887.4	65.77
																			784.6	118.7		809.6	41.28		853.6	130.1		887.6	64.69
																			784.8	117.9		809.8	41.14		853.8	128.5		887.8	63.63
																			785	117		810	40.96		854	127		888	62.57
																			785.2	116.1		810.2	40.79		854.2	125.5		888.2	61.52
																			785.4	115.3		810.4	40.63		854.4	124		888.4	60.49
																			785.6	114.5		810.6	40.46		854.6	122.6		888.6	59.47
																			785.8	113.7		810.8	40.29		854.8	121.1		888.8	58.49
																			786	112.9		811	40.1		855	119.6		889	57.5
																			786.2	112.2		811.2	39.91		855.2	118.1		889.2	56.55
																			786.4	111.4		811.4	39.71		855.4	116.6		889.4	55.61
																			786.6	110.6		811.6	39.51		855.6	115.2		889.6	54.7
																			786.8	109.9		811.8	39.32		855.8	113.7		889.8	53.78
																			787	109.1		812	39.14		856	112.3		890	52.89
																			787.2	108.4		812.2	38.95		856.2	110.9		890.2	52.03
																			787.4	107.7		812.4	38.82		856.4	109.5		890.4	51.16
																			787.6	106.9		812.6	38.64		856.6	108.1		890.6	50.31
																			787.8	106.2		812.8	38.5		856.8	106.7		890.8	49.49
																			788	105.5		813	38.34		857	105.3		891	48.67
																			788.2	104.7		813.2	38.17		857.2	104		891.2	47.87
																			788.4	104		813.4	37.99		857.4	102.7		891.4	47.08
																			788.6	103.3		813.6	37.81		857.6	101.4		891.6	46.29
																			788.8	102.6		813.8	37.63		857.8	100		891.8	45.53
																			789	101.9		814	37.48		858	98.72		892	44.78
																			789.2	101.2		814.2	37.31		858.2	97.41		892.2	44.04
																			789.4	100.5		814.4	37.13		858.4	96.15		892.4	43.33
																			789.6	99.85		814.6	36.97		858.6	94.91		892.6	42.61
																			789.8	99.17		814.8	36.82		858.8	93.68		892.8	41.91
																			790	98.5		815	36.68		859	92.45		893	41.24
																			790.2	97.85		815.2	36.51		859.2	91.25		893.2	40.57
																			790.4	97.2		815.4	36.38		859.4	90.04		893.4	39.9
																			790.6	96.53		815.6	36.18		859.6	88.84		893.6	39.25
																			790.8	95.93		815.8	36.04		859.8	87.68		893.8	38.61
																			791	95.31		816	35.88		860	86.52		894	37.98
																			791.2	94.7		816.2	35.72		860.2	85.37		894.2	37.37
																			791.4	94.09		816.4	35.54		860.4	84.22		894.4	36.77
																			791.6	93.51		816.6	35.38		860.6	83.12		894.6	36.17
																			791.8	92.9		816.8	35.21		860.8	82		894.8	35.6
																			792	92.28		817	35.04		861	80.92		895	35.04
																			792.2	91.69		817.2	34.86		861.2	79.83		895.2	34.49
																			792.4	91.13		817.4	34.67		861.4	78.74		895.4	33.92
																			792.6	90.53		817.6	34.52		861.6	77.68		895.6	33.38
																			792.8	89.95		817.8	34.35		861.8	76.62		895.8	32.84
																			793	89.38		818	34.18		862	75.59		896	32.31
																			793.2	88.82		818.2	34.04		862.2	74.56		896.2	31.8
																			793.4	88.25		818.4	33.89		862.4	73.55		896.4	31.29
																			793.6	87.69		818.6	33.75		862.6	72.53		896.6	30.8
																			793.8	87.14		818.8	33.58		862.8	71.54		896.8	30.31
																			794	86.63		819	33.42		863	70.54		897	29.84
																			794.2	86.09		819.2	33.28		863.2	69.56		897.2	29.38
																			794.4	85.55		819.4	33.12		863.4	68.61		897.4	28.92
																			794.6	85		819.6	32.95		863.6	67.65		897.6	28.47
																			794.8	84.5		819.8	32.78		863.8	66.7		897.8	28.04
																			795	83.98		820	32.63		864	65.76		898	27.61
																			795.2	83.48		820.2	32.47		864.2	64.86		898.2	27.19
																			795.4	83.02		820.4	32.33		864.4	63.96		898.4	26.79
																			795.6	82.61		820.6	32.17		864.6	63.06		898.6	26.39
																			795.8	82.14		820.8	31.99		864.8	62.17		898.8	25.98
																			796	81.69		821	31.83		865	61.3		899	25.59
																			796.2	81.21		821.2	31.68		865.2	60.45		899.2	25.21
																			796.4	80.77		821.4	31.53		865.4	59.6		899.4	24.84
																			796.6	80.3		821.6	31.35		865.6	58.77		899.6	24.48
																			796.8	79.87		821.8	31.19		865.8	57.96		899.8	24.11
																			797	79.43		822	31.01		866	57.16		900	23.75
																			797.2	79.01		822.2	30.84		866.2	56.36
																			797.4	78.56		822.4	30.69		866.4	55.58
																			797.6	78.11		822.6	30.53		866.6	54.79
																			797.8	77.66		822.8	30.37		866.8	54.04
																			798	77.23		823	30.21		867	53.28
																			798.2	76.84		823.2	30.03		867.2	52.54
																			798.4	76.44		823.4	29.88		867.4	51.78
																			798.6	76.05		823.6	29.71		867.6	51.04
																			798.8	75.65		823.8	29.55		867.8	50.33
																			799	75.28		824	29.38		868	49.63
																			799.2	74.87		824.2	29.24		868.2	48.94
																			799.4	74.47		824.4	29.05		868.4	48.27
																			799.6	74.09		824.6	28.92		868.6	47.59
																			799.8	73.7		824.8	28.77		868.8	46.93
																			800	73.36		825	28.61		869	46.27
																			800.2	72.97		825.2	28.46		869.2	45.62
																			800.4	72.6		825.4	28.32		869.4	44.99
																			800.6	72.25		825.6	28.17		869.6	44.35
																			800.8	71.95		825.8	28.02		869.8	43.72
																			801	71.59		826	27.87		870	43.11
																			801.2	71.26		826.2	27.71		870.2	42.5
																			801.4	70.91		826.4	27.55		870.4	41.89
																			801.6	70.57		826.6	27.4		870.6	41.31
																			801.8	70.24		826.8	27.24		870.8	40.73
																			802	69.88		827	27.08		871	40.18
																			802.2	69.48		827.2	26.93		871.2	39.61
																			802.4	69.13		827.4	26.78		871.4	39.03
																			802.6	68.79		827.6	26.63		871.6	38.48
																			802.8	68.45		827.8	26.49		871.8	37.93
																			803	68.13		828	26.34		872	37.41
																			803.2	67.78		828.2	26.18		872.2	36.9
																			803.4	67.47		828.4	26.02		872.4	36.38
																			803.6	67.14		828.6	25.85		872.6	35.88
																			803.8	66.82		828.8	25.72		872.8	35.38
																			804	66.51		829	25.56		873	34.89
																			804.2	66.2		829.2	25.4		873.2	34.41
																			804.4	65.88		829.4	25.26		873.4	33.94
																			804.6	65.56		829.6	25.12		873.6	33.48
																			804.8	65.26		829.8	24.97		873.8	33.04
																			805	64.92		830	24.82		874	32.58
																			805.2	64.63		830.2	24.65		874.2	32.14
																			805.4	64.3		830.4	24.51		874.4	31.7
																			805.6	64.01		830.6	24.35		874.6	31.26
																			805.8	63.71		830.8	24.2		874.8	30.83
																			806	63.39		831	24.06		875	30.4
																			806.2	63.05		831.2	23.88		875.2	29.97
																			806.4	62.77		831.4	23.71		875.4	29.57
																			806.6	62.48		831.6	23.56		875.6	29.17
																			806.8	62.19		831.8	23.41		875.8	28.79
																			807	61.88		832	23.28		876	28.39
																			807.2	61.57		832.2	23.12		876.2	28.02
																			807.4	61.27		832.4	22.97		876.4	27.65
																			807.6	61.01		832.6	22.82		876.6	27.28
																			807.8	60.71		832.8	22.66		876.8	26.91
																			808	60.4		833	22.51		877	26.53
																			808.2	60.1		833.2	22.34		877.2	26.18
																			808.4	59.82		833.4	22.18		877.4	25.83
																			808.6	59.55		833.6	22.03		877.6	25.48
																			808.8	59.3		833.8	21.89		877.8	25.14
																			809	59.04		834	21.73		878	24.81
																			809.2	58.77		834.2	21.58		878.2	24.48
																			809.4	58.51		834.4	21.42		878.4	24.16
																			809.6	58.26		834.6	21.3		878.6	23.84
																			809.8	58.04		834.8	21.15		878.8	23.52
																			810	57.79		835	21.02		879	23.22
																			810.2	57.57		835.2	20.86		879.2	22.9
																			810.4	57.32		835.4	20.71		879.4	22.6
																			810.6	57.04		835.6	20.57		879.6	22.31
																			810.8	56.76		835.8	20.41		879.8	22.02
																			811	56.49		836	20.26		880	21.73
																			811.2	56.22		836.2	20.12		880.2	21.45
																			811.4	55.96		836.4	19.98		880.4	21.18
																			811.6	55.7		836.6	19.83		880.6	20.88
																			811.8	55.45		836.8	19.7		880.8	20.61
																			812	55.22		837	19.55		881	20.33
																			812.2	54.94		837.2	19.41		881.2	20.07
																			812.4	54.68		837.4	19.25		881.4	19.8
																			812.6	54.42		837.6	19.12		881.6	19.54
																			812.8	54.18		837.8	18.95		881.8	19.28
																			813	53.94		838	18.82		882	19.03
																			813.2	53.72		838.2	18.67		882.2	18.77
																			813.4	53.48		838.4	18.53		882.4	18.53
																			813.6	53.27		838.6	18.39		882.6	18.29
																			813.8	53.04		838.8	18.24		882.8	18.05
																			814	52.78		839	18.12		883	17.81
																			814.2	52.57		839.2	17.97		883.2	17.58
																			814.4	52.34		839.4	17.82		883.4	17.36
																			814.6	52.1		839.6	17.69		883.6	17.14
																			814.8	51.84		839.8	17.55		883.8	16.92
																			815	51.62		840	17.41		884	16.71
																			815.2	51.38		840.2	17.29		884.2	16.5
																			815.4	51.12		840.4	17.15		884.4	16.28
																			815.6	50.93		840.6	17.02		884.6	16.06
																			815.8	50.73		840.8	16.88		884.8	15.84
																			816	50.49		841	16.74		885	15.64
																			816.2	50.23		841.2	16.61		885.2	15.44
																			816.4	49.99		841.4	16.47		885.4	15.23
																			816.6	49.77		841.6	16.34		885.6	15.03
																			816.8	49.51		841.8	16.21		885.8	14.83
																			817	49.26		842	16.09		886	14.63
																			817.2	49.04		842.2	15.96		886.2	14.43
																			817.4	48.78		842.4	15.83		886.4	14.24
																			817.6	48.54		842.6	15.69		886.6	14.07
																			817.8	48.27		842.8	15.57		886.8	13.88
																			818	48.04		843	15.43		887	13.69
																			818.2	47.79		843.2	15.31		887.2	13.51
																			818.4	47.56		843.4	15.16		887.4	13.33
																			818.6	47.34		843.6	15.02		887.6	13.15
																			818.8	47.12		843.8	14.88		887.8	12.98
																			819	46.91		844	14.74		888	12.81
																			819.2	46.7		844.2	14.6		888.2	12.64
																			819.4	46.51		844.4	14.47		888.4	12.47
																			819.6	46.29		844.6	14.35		888.6	12.3
																			819.8	46.09		844.8	14.2		888.8	12.14
																			820	45.88		845	14.07		889	11.97
																			820.2	45.66		845.2	13.94		889.2	11.82
																			820.4	45.45		845.4	13.8		889.4	11.66
																			820.6	45.24		845.6	13.67		889.6	11.51
																			820.8	45		845.8	13.54		889.8	11.35
																			821	44.75		846	13.4		890	11.2
																			821.2	44.54		846.2	13.28		890.2	11.05
																			821.4	44.33		846.4	13.15		890.4	10.89
																			821.6	44.12		846.6	13.02		890.6	10.74
																			821.8	43.87		846.8	12.89		890.8	10.6
																			822	43.65		847	12.77		891	10.45
																			822.2	43.44		847.2	12.64		891.2	10.31
																			822.4	43.24		847.4	12.51		891.4	10.17
																			822.6	43.01		847.6	12.38		891.6	10.03
																			822.8	42.79		847.8	12.25		891.8	9.887
																			823	42.57		848	12.13		892	9.757
																			823.2	42.35		848.2	12		892.2	9.622
																			823.4	42.13		848.4	11.87		892.4	9.489
																			823.6	41.89		848.6	11.75		892.6	9.359
																			823.8	41.66		848.8	11.63		892.8	9.236
																			824	41.42		849	11.51		893	9.113
																			824.2	41.2		849.2	11.4		893.2	8.994
																			824.4	40.99		849.4	11.29		893.4	8.869
																			824.6	40.78		849.6	11.18		893.6	8.756
																			824.8	40.55		849.8	11.08		893.8	8.636
																			825	40.36		850	10.97		894	8.519
																			825.2	40.16		850.2	10.85		894.2	8.397
																			825.4	39.96		850.4	10.74		894.4	8.283
																			825.6	39.75		850.6	10.64		894.6	8.175
																			825.8	39.54		850.8	10.54		894.8	8.067
																			826	39.33		851	10.43		895	7.959
																			826.2	39.13		851.2	10.32		895.2	7.85
																			826.4	38.9		851.4	10.21		895.4	7.749
																			826.6	38.68		851.6	10.11		895.6	7.641
																			826.8	38.48		851.8	10.01		895.8	7.543
																			827	38.27		852	9.913		896	7.449
																			827.2	38.07		852.2	9.81		896.2	7.349
																			827.4	37.88		852.4	9.696		896.4	7.252
																			827.6	37.67		852.6	9.595		896.6	7.153
																			827.8	37.44		852.8	9.481		896.8	7.055
																			828	37.25		853	9.37		897	6.965
																			828.2	37.04		853.2	9.278		897.2	6.88
																			828.4	36.82		853.4	9.182		897.4	6.79
																			828.6	36.59		853.6	9.081		897.6	6.71
																			828.8	36.38		853.8	8.972		897.8	6.623
																			829	36.16		854	8.869		898	6.538
																			829.2	35.97		854.2	8.788		898.2	6.454
																			829.4	35.77		854.4	8.694		898.4	6.369
																			829.6	35.58		854.6	8.598		898.6	6.293
																			829.8	35.37		854.8	8.499		898.8	6.207
																			830	35.18		855	8.408		899	6.13
																			830.2	35		855.2	8.319		899.2	6.057
																			830.4	34.79		855.4	8.22		899.4	5.975
																			830.6	34.61		855.6	8.125		899.6	5.897
																			830.8	34.42		855.8	8.039		899.8	5.822
																			831	34.2		856	7.951		900	5.75
																			831.2	34.04		856.2	7.869
																			831.4	33.85		856.4	7.784
																			831.6	33.65		856.6	7.693
																			831.8	33.46		856.8	7.601
																			832	33.26		857	7.512
																			832.2	33.07		857.2	7.439
																			832.4	32.89		857.4	7.35
																			832.6	32.69		857.6	7.265
																			832.8	32.49		857.8	7.176
																			833	32.3		858	7.087
																			833.2	32.09		858.2	7.005
																			833.4	31.92		858.4	6.926
																			833.6	31.71		858.6	6.839
																			833.8	31.51		858.8	6.766
																			834	31.29		859	6.694
																			834.2	31.09		859.2	6.614
																			834.4	30.89		859.4	6.535
																			834.6	30.7		859.6	6.467
																			834.8	30.51		859.8	6.392
																			835	30.32		860	6.319
																			835.2	30.11		860.2	6.245
																			835.4	29.91		860.4	6.167
																			835.6	29.71		860.6	6.091
																			835.8	29.51		860.8	6.016
																			836	29.34		861	5.941
																			836.2	29.13		861.2	5.864
																			836.4	28.96		861.4	5.79
																			836.6	28.76		861.6	5.72
																			836.8	28.55		861.8	5.645
																			837	28.37		862	5.577
																			837.2	28.2		862.2	5.507
																			837.4	28.02		862.4	5.443
																			837.6	27.87		862.6	5.381
																			837.8	27.69		862.8	5.315
																			838	27.52		863	5.251
																			838.2	27.32		863.2	5.189
																			838.4	27.12		863.4	5.125
																			838.6	26.93		863.6	5.057
																			838.8	26.74		863.8	4.998
																			839	26.55		864	4.945
																			839.2	26.36		864.2	4.884
																			839.4	26.18		864.4	4.824
																			839.6	26.01		864.6	4.767
																			839.8	25.83		864.8	4.712
																			840	25.65		865	4.654
																			840.2	25.46		865.2	4.597
																			840.4	25.26		865.4	4.541
																			840.6	25.09		865.6	4.483
																			840.8	24.93		865.8	4.429
																			841	24.75		866	4.372
																			841.2	24.58		866.2	4.315
																			841.4	24.41		866.4	4.269
																			841.6	24.22		866.6	4.216
																			841.8	24.04		866.8	4.168
																			842	23.85		867	4.122
																			842.2	23.7		867.2	4.068
																			842.4	23.53		867.4	4.028
																			842.6	23.38		867.6	3.982
																			842.8	23.21		867.8	3.93
																			843	23.05		868	3.88
																			843.2	22.9		868.2	3.832
																			843.4	22.74		868.4	3.788
																			843.6	22.57		868.6	3.747
																			843.8	22.39		868.8	3.704
																			844	22.21		869	3.661
																			844.2	22.02		869.2	3.614
																			844.4	21.84		869.4	3.57
																			844.6	21.67		869.6	3.53
																			844.8	21.52		869.8	3.49
																			845	21.36		870	3.453
																			845.2	21.17		870.2	3.412
																			845.4	21.02		870.4	3.376
																			845.6	20.86		870.6	3.336
																			845.8	20.67		870.8	3.299
																			846	20.51		871	3.258
																			846.2	20.34		871.2	3.219
																			846.4	20.16		871.4	3.182
																			846.6	20		871.6	3.146
																			846.8	19.83		871.8	3.114
																			847	19.66		872	3.081
																			847.2	19.49		872.2	3.044
																			847.4	19.32		872.4	3.012
																			847.6	19.16		872.6	2.98
																			847.8	18.98		872.8	2.951
																			848	18.83		873	2.915
																			848.2	18.67		873.2	2.886
																			848.4	18.52		873.4	2.849
																			848.6	18.38		873.6	2.818
																			848.8	18.22		873.8	2.784
																			849	18.06		874	2.754
																			849.2	17.9		874.2	2.718
																			849.4	17.76		874.4	2.686
																			849.6	17.6		874.6	2.658
																			849.8	17.44		874.8	2.627
																			850	17.3		875	2.599
																			850.2	17.15		875.2	2.57
																			850.4	17.01		875.4	2.539
																			850.6	16.87		875.6	2.513
																			850.8	16.71		875.8	2.49
																			851	16.57		876	2.462
																			851.2	16.41		876.2	2.434
																			851.4	16.27		876.4	2.411
																			851.6	16.13		876.6	2.386
																			851.8	15.98		876.8	2.361
																			852	15.84		877	2.339
																			852.2	15.7		877.2	2.314
																			852.4	15.55		877.4	2.291
																			852.6	15.41		877.6	2.267
																			852.8	15.27		877.8	2.244
																			853	15.12		878	2.221
																			853.2	14.98		878.2	2.201
																			853.4	14.84		878.4	2.181
																			853.6	14.69		878.6	2.159
																			853.8	14.53		878.8	2.136
																			854	14.39		879	2.113
																			854.2	14.26		879.2	2.091
																			854.4	14.11		879.4	2.066
																			854.6	13.98		879.6	2.045
																			854.8	13.84		879.8	2.026
																			855	13.71		880	2.01
																			855.2	13.58		880.2	1.999
																			855.4	13.44		880.4	1.982
																			855.6	13.31		880.6	1.971
																			855.8	13.18		880.8	1.956
																			856	13.05		881	1.937
																			856.2	12.92		881.2	1.916
																			856.4	12.78		881.4	1.901
																			856.6	12.65		881.6	1.888
																			856.8	12.52		881.8	1.869
																			857	12.39		882	1.859
																			857.2	12.27		882.2	1.841
																			857.4	12.14		882.4	1.824
																			857.6	12.02		882.6	1.808
																			857.8	11.9		882.8	1.792
																			858	11.76		883	1.779
																			858.2	11.64		883.2	1.762
																			858.4	11.53		883.4	1.746
																			858.6	11.41		883.6	1.728
																			858.8	11.28		883.8	1.716
																			859	11.17		884	1.705
																			859.2	11.06		884.2	1.694
																			859.4	10.94		884.4	1.686
																			859.6	10.83		884.6	1.675
																			859.8	10.71		884.8	1.665
																			860	10.6		885	1.652
																			860.2	10.48		885.2	1.643
																			860.4	10.36		885.4	1.632
																			860.6	10.24		885.6	1.62
																			860.8	10.15		885.8	1.612
																			861	10.04		886	1.597
																			861.2	9.933		886.2	1.587
																			861.4	9.829		886.4	1.571
																			861.6	9.731		886.6	1.558
																			861.8	9.633		886.8	1.55
																			862	9.534		887	1.537
																			862.2	9.433		887.2	1.527
																			862.4	9.334		887.4	1.516
																			862.6	9.23		887.6	1.507
																			862.8	9.14		887.8	1.497
																			863	9.041		888	1.484
																			863.2	8.941		888.2	1.474
																			863.4	8.849		888.4	1.461
																			863.6	8.755		888.6	1.449
																			863.8	8.658		888.8	1.441
																			864	8.568		889	1.433
																			864.2	8.488		889.2	1.419
																			864.4	8.406		889.4	1.408
																			864.6	8.312		889.6	1.398
																			864.8	8.221		889.8	1.392
																			865	8.137		890	1.385
																			865.2	8.049		890.2	1.377
																			865.4	7.96		890.4	1.371
																			865.6	7.875		890.6	1.365
																			865.8	7.799		890.8	1.358
																			866	7.718		891	1.352
																			866.2	7.636		891.2	1.337
																			866.4	7.555		891.4	1.331
																			866.6	7.478		891.6	1.327
																			866.8	7.389		891.8	1.317
																			867	7.306		892	1.307
																			867.2	7.22		892.2	1.307
																			867.4	7.152		892.4	1.295
																			867.6	7.087		892.6	1.287
																			867.8	7.016		892.8	1.276
																			868	6.934		893	1.266
																			868.2	6.857		893.2	1.26
																			868.4	6.793		893.4	1.252
																			868.6	6.721		893.6	1.246
																			868.8	6.653		893.8	1.238
																			869	6.588		894	1.231
																			869.2	6.514		894.2	1.226
																			869.4	6.45		894.4	1.225
																			869.6	6.379		894.6	1.217
																			869.8	6.304		894.8	1.21
																			870	6.236		895	1.209
																			870.2	6.163		895.2	1.207
																			870.4	6.094		895.4	1.202
																			870.6	6.027		895.6	1.198
																			870.8	5.964		895.8	1.188
																			871	5.896		896	1.181
																			871.2	5.836		896.2	1.175
																			871.4	5.773		896.4	1.171
																			871.6	5.712		896.6	1.165
																			871.8	5.644		896.8	1.158
																			872	5.583		897	1.155
																			872.2	5.53		897.2	1.147
																			872.4	5.472		897.4	1.138
																			872.6	5.412		897.6	1.132
																			872.8	5.36		897.8	1.13
																			873	5.305		898	1.127
																			873.2	5.256		898.2	1.123
																			873.4	5.199		898.4	1.117
																			873.6	5.139		898.6	1.108
																			873.8	5.089		898.8	1.098
																			874	5.029		899	1.096
																			874.2	4.98		899.2	1.089
																			874.4	4.934		899.4	1.081
																			874.6	4.894		899.6	1.078
																			874.8	4.842		899.8	1.072
																			875	4.792		900	1.072
																			875.2	4.745
																			875.4	4.698
																			875.6	4.648
																			875.8	4.6
																			876	4.56
																			876.2	4.503
																			876.4	4.462
																			876.6	4.417
																			876.8	4.374
																			877	4.336
																			877.2	4.291
																			877.4	4.25
																			877.6	4.214
																			877.8	4.176
																			878	4.143
																			878.2	4.1
																			878.4	4.062
																			878.6	4.02
																			878.8	3.989
																			879	3.946
																			879.2	3.909
																			879.4	3.873
																			879.6	3.838
																			879.8	3.806
																			880	3.776
																			880.2	3.74
																			880.4	3.708
																			880.6	3.668
																			880.8	3.633
																			881	3.601
																			881.2	3.567
																			881.4	3.549
																			881.6	3.518
																			881.8	3.49
																			882	3.465
																			882.2	3.436
																			882.4	3.41
																			882.6	3.371
																			882.8	3.345
																			883	3.317
																			883.2	3.293
																			883.4	3.267
																			883.6	3.237
																			883.8	3.212
																			884	3.18
																			884.2	3.156
																			884.4	3.133
																			884.6	3.108
																			884.8	3.085
																			885	3.059
																			885.2	3.039
																			885.4	3.013
																			885.6	2.994
																			885.8	2.981
																			886	2.959
																			886.2	2.932
																			886.4	2.907
																			886.6	2.89
																			886.8	2.867
																			887	2.845
																			887.2	2.826
																			887.4	2.812
																			887.6	2.791
																			887.8	2.774
																			888	2.759
																			888.2	2.742
																			888.4	2.726
																			888.6	2.71
																			888.8	2.692
																			889	2.672
																			889.2	2.652
																			889.4	2.634
																			889.6	2.619
																			889.8	2.602
																			890	2.585
																			890.2	2.571
																			890.4	2.558
																			890.6	2.546
																			890.8	2.534
																			891	2.523
																			891.2	2.506
																			891.4	2.493
																			891.6	2.481
																			891.8	2.463
																			892	2.459
																			892.2	2.445
																			892.4	2.433
																			892.6	2.429
																			892.8	2.42
																			893	2.406
																			893.2	2.395
																			893.4	2.387
																			893.6	2.371
																			893.8	2.368
																			894	2.354
																			894.2	2.344
																			894.4	2.334
																			894.6	2.322
																			894.8	2.305
																			895	2.296
																			895.2	2.285
																			895.4	2.275
																			895.6	2.265
																			895.8	2.254
																			896	2.247
																			896.2	2.244
																			896.4	2.243
																			896.6	2.238
																			896.8	2.232
																			897	2.227
																			897.2	2.224
																			897.4	2.22
																			897.6	2.212
																			897.8	2.205
																			898	2.199
																			898.2	2.186
																			898.4	2.178
																			898.6	2.17
																			898.8	2.159
																			899	2.151
																			899.2	2.142
																			899.4	2.136
																			899.6	2.126
																			899.8	2.121
																			900	2.108
[truncated: 15 more columns]

## Sheet: Fig4a-i
	Fig.4a								Fig.4c										Fig.4b										Fig.4d													Fig.4e
		1M HCl	1uM HCl	10uM HCl	50uM HCl	100uM HCl	Blank			BF3.Et2O	CF3COOH	CH3COOH	FeCl3	H2SO4	HCl	Citric Acid	Blank			Citric Acid	H2SO4	BF3.Et2O	CF3COOH	CH3COOH	FeCl3	HCl	Blank			Acetone	Acetonitrile		Chlorobenzene		DCM		DMSO	EtOH	MeOH	THF			Acetone	Acetonitrile	Chlorobenzene	DCM	DMSO	EtOH	MeOH
	Wavelength (nm)	Intensity	Intensity	Intensity	Intensity	Intensity	Intensity		Wavelength (nm)	Intensity	Intensity	Intensity	Intensity	Intensity	Intensity	Intensity	Intensity		Wavelength (nm)	Intensity	Intensity	Intensity	Intensity	Intensity	Intensity	Intensity	Intensity		Wavelength (nm)	Intensity	Intensity	Wavelength (nm)	Intensity	Wavelength (nm)	Intensity	Wavelength (nm)	Intensity	Intensity	Intensity	Intensity		Wavelength (nm)	Intensity	Intensity	Intensity	Intensity	Intensity	Intensity	Intensity
	916.027	1.61641e-12	2.16888e-12	2.01165e-12	1.66961e-12	2.32698e-12	2.40123e-12		916.027	2.64198e-12	2.51955e-12	2.37892e-12	2.59459e-12	2.13727e-12	2.10381e-12	2.44796e-12	2.11581e-12		1000	0.01486	0.01999	0.01353	0.01644	0.0126	0.0152	0.01822	0.01074		900	0.07264	0.06063	1000	0.02284	1100	0.01449	900	0.07239	0.09796	0.06625	0.10352		916.027	5.31148e-13	2.79176e-13	2.08916e-11	1.60802e-12	5.69172e-13	3.39151e-12	9.23755e-13
	917.343	1.65364e-12	2.22615e-12	2.06655e-12	1.70973e-12	2.39245e-12	2.46168e-12		917.343	2.74734e-12	2.6172e-12	2.46929e-12	2.6926e-12	2.21661e-12	2.17847e-12	2.54472e-12	2.17843e-12		999	0.01515	0.02045	0.01373	0.01673	0.01292	0.01551	0.01858	0.01104		899	0.07364	0.06161	999	0.02343	1099	0.01526	899	0.0734	0.09921	0.06713	0.10493		917.343	5.45778e-13	2.83094e-13	2.13679e-11	1.65367e-12	5.78274e-13	3.48024e-12	9.49137e-13
	918.659	1.68882e-12	2.27781e-12	2.12078e-12	1.73942e-12	2.45996e-12	2.53266e-12		918.659	2.80225e-12	2.67073e-12	2.51891e-12	2.74507e-12	2.25747e-12	2.22248e-12	2.59749e-12	2.22308e-12		998	0.01533	0.02091	0.01389	0.01694	0.013	0.01568	0.01907	0.01116		898	0.07486	0.06262	998	0.02382	1098	0.01549	898	0.07444	0.10086	0.06815	0.1065		918.659	5.61216e-13	2.94278e-13	2.19557e-11	1.72789e-12	5.77541e-13	3.59048e-12	9.82355e-13
	919.976	1.72228e-12	2.32471e-12	2.16544e-12	1.76961e-12	2.51755e-12	2.5986e-12		919.976	2.84978e-12	2.72482e-12	2.56732e-12	2.79853e-12	2.29804e-12	2.26803e-12	2.64993e-12	2.27599e-12		997	0.01543	0.02106	0.01418	0.01711	0.01321	0.01588	0.01932	0.01135		897	0.07606	0.06366	997	0.02436	1097	0.01631	897	0.07531	0.1023	0.06915	0.10801		919.976	5.73072e-13	3.00837e-13	2.24908e-11	1.79356e-12	5.83253e-13	3.68907e-12	1.011e-12
	921.293	1.76128e-12	2.38903e-12	2.22226e-12	1.81498e-12	2.57981e-12	2.66462e-12		921.293	2.90498e-12	2.78139e-12	2.62207e-12	2.85962e-12	2.34628e-12	2.31819e-12	2.69824e-12	2.32916e-12		996	0.01576	0.02153	0.01445	0.01733	0.0134	0.01609	0.01964	0.01157		896	0.07722	0.0647	996	0.02483	1096	0.01801	896	0.07668	0.10384	0.07034	0.10943		921.293	5.84895e-13	3.01516e-13	2.29877e-11	1.83679e-12	6.02218e-13	3.76557e-12	1.03673e-12
	922.611	1.78477e-12	2.42602e-12	2.26318e-12	1.84455e-12	2.61563e-12	2.70256e-12		922.611	2.93726e-12	2.80074e-12	2.65162e-12	2.88924e-12	2.37408e-12	2.34292e-12	2.71602e-12	2.35397e-12		995	0.01601	0.02188	0.01466	0.01762	0.01378	0.01641	0.0202	0.01179		895	0.07852	0.0657	995	0.02531	1095	0.01543	895	0.07763	0.10525	0.07125	0.11094		922.611	5.89842e-13	3.06819e-13	2.33015e-11	1.87025e-12	6.12147e-13	3.80742e-12	1.05006e-12
	923.928	1.78242e-12	2.42788e-12	2.26887e-12	1.85357e-12	2.62276e-12	2.70865e-12		923.928	2.93489e-12	2.79341e-12	2.64693e-12	2.88252e-12	2.37181e-12	2.33873e-12	2.70659e-12	2.34923e-12		994	0.0163	0.02235	0.01512	0.01798	0.01404	0.01677	0.02045	0.012		894	0.07993	0.06672	994	0.02573	1094	0.01611	894	0.07874	0.10688	0.07243	0.11253		923.928	5.85689e-13	3.16612e-13	2.34482e-11	1.90156e-12	6.17403e-13	3.82915e-12	1.04825e-12
	925.246	1.78571e-12	2.4492e-12	2.27981e-12	1.87084e-12	2.65065e-12	2.72952e-12		925.246	2.94607e-12	2.81158e-12	2.66069e-12	2.89503e-12	2.38188e-12	2.34636e-12	2.72199e-12	2.35959e-12		993	0.01642	0.02257	0.01515	0.01799	0.01413	0.01691	0.0207	0.01205		893	0.08105	0.06787	993	0.02636	1093	0.01684	893	0.07989	0.10831	0.07353	0.11387		925.246	5.87255e-13	3.26027e-13	2.3674e-11	1.93767e-12	6.27871e-13	3.87468e-12	1.05888e-12
	926.564	1.80078e-12	2.48615e-12	2.30163e-12	1.90122e-12	2.68917e-12	2.76257e-12		926.564	2.98371e-12	2.84729e-12	2.70479e-12	2.9379e-12	2.41423e-12	2.37122e-12	2.76797e-12	2.40041e-12		992	0.01674	0.02296	0.0155	0.01841	0.01448	0.0172	0.02093	0.01233		892	0.08227	0.06881	992	0.02681	1092	0.01684	892	0.08088	0.10988	0.07468	0.11539		926.564	5.97421e-13	3.2596e-13	2.39645e-11	1.9714e-12	6.31431e-13	3.93186e-12	1.07349e-12
	927.882	1.82241e-12	2.51993e-12	2.32583e-12	1.93075e-12	2.72286e-12	2.79925e-12		927.882	3.02706e-12	2.8888e-12	2.74964e-12	2.98185e-12	2.44845e-12	2.40488e-12	2.80917e-12	2.44306e-12		991	0.01715	0.02346	0.01602	0.0188	0.01487	0.01768	0.0216	0.01268		891	0.08376	0.06994	991	0.02736	1091	0.01674	891	0.08196	0.11141	0.07574	0.11687		927.882	6.02249e-13	3.23039e-13	2.42319e-11	2.00797e-12	6.3179e-13	3.97869e-12	1.08906e-12
	929.201	1.8525e-12	2.55862e-12	2.36172e-12	1.95193e-12	2.76671e-12	2.84993e-12		929.201	3.07535e-12	2.94018e-12	2.79883e-12	3.02457e-12	2.4833e-12	2.45362e-12	2.85151e-12	2.47905e-12		990	0.01731	0.02369	0.0162	0.0189	0.01502	0.01778	0.02181	0.01279		890	0.08499	0.07112	990	0.0279	1090	0.01514	890	0.08311	0.11286	0.07683	0.11851		929.201	6.01148e-13	3.29818e-13	2.45414e-11	2.06041e-12	6.41625e-13	4.04031e-12	1.11789e-12
	930.52	1.86651e-12	2.58311e-12	2.39103e-12	1.96642e-12	2.79149e-12	2.8827e-12		930.52	3.09377e-12	2.96035e-12	2.82171e-12	3.0415e-12	2.49818e-12	2.47716e-12	2.87137e-12	2.4948e-12		989	0.01753	0.02412	0.01643	0.01927	0.01539	0.01814	0.02219	0.01306		889	0.08636	0.07216	989	0.02855	1089	0.01654	889	0.0843	0.11454	0.07788	0.11997		930.52	6.03967e-13	3.36523e-13	2.47634e-11	2.09792e-12	6.53117e-13	4.08241e-12	1.13495e-12
	931.839	1.85959e-12	2.58468e-12	2.39949e-12	1.96879e-12	2.78249e-12	2.88516e-12		931.839	3.08208e-12	2.95737e-12	2.81387e-12	3.03628e-12	2.49733e-12	2.46929e-12	2.86363e-12	2.49562e-12		988	0.01795	0.02457	0.01681	0.01959	0.0157	0.01859	0.02257	0.01337		888	0.08774	0.07337	988	0.02897	1088	0.01552	888	0.0855	0.11612	0.07904	0.12153		931.839	6.0463e-13	3.41735e-13	2.48192e-11	2.11283e-12	6.55676e-13	4.08046e-12	1.13188e-12
	933.158	1.86389e-12	2.59745e-12	2.41569e-12	1.97647e-12	2.79617e-12	2.90181e-12		933.158	3.10082e-12	2.97991e-12	2.83048e-12	3.05453e-12	2.51656e-12	2.47967e-12	2.87561e-12	2.51494e-12		987	0.01808	0.02481	0.01704	0.01973	0.01586	0.01869	0.0229	0.0135		887	0.08918	0.07455	987	0.02957	1087	0.0162	887	0.08653	0.1177	0.08032	0.12305		933.158	6.01724e-13	3.5147e-13	2.49831e-11	2.14473e-12	6.61463e-13	4.1097e-12	1.13559e-12
	934.478	1.88071e-12	2.62439e-12	2.44361e-12	1.99707e-12	2.83249e-12	2.93657e-12		934.478	3.141e-12	3.01569e-12	2.86351e-12	3.08591e-12	2.55085e-12	2.50999e-12	2.90648e-12	2.54712e-12		986	0.01836	0.02517	0.0173	0.02002	0.01617	0.01896	0.02316	0.0138		886	0.09061	0.07571	986	0.03012	1086	0.01475	886	0.0877	0.11939	0.08153	0.12473		934.478	6.03532e-13	3.55381e-13	2.52915e-11	2.19312e-12	6.75947e-13	4.17432e-12	1.15436e-12
	935.798	1.90065e-12	2.65322e-12	2.46929e-12	2.01864e-12	2.86171e-12	2.96991e-12		935.798	3.16982e-12	3.04212e-12	2.88706e-12	3.11293e-12	2.57481e-12	2.53812e-12	2.93551e-12	2.57683e-12		985	0.01873	0.02554	0.01768	0.02039	0.01646	0.01937	0.02365	0.01403		885	0.09169	0.07693	985	0.03067	1085	0.0189	885	0.08892	0.12097	0.08266	0.12618		935.798	6.09949e-13	3.52866e-13	2.55397e-11	2.24413e-12	6.83348e-13	4.23345e-12	1.17564e-12
	937.118	1.93159e-12	2.69999e-12	2.51382e-12	2.0524e-12	2.90401e-12	3.01823e-12		937.118	3.20803e-12	3.07547e-12	2.9208e-12	3.1498e-12	2.60077e-12	2.57553e-12	2.97217e-12	2.61551e-12		984	0.01893	0.0258	0.01793	0.02056	0.01671	0.01958	0.02384	0.01423		884	0.09338	0.07822	984	0.03125	1084	0.01707	884	0.09002	0.12265	0.08375	0.12789		937.118	6.1968e-13	3.59013e-13	2.57893e-11	2.29968e-12	6.86737e-13	4.30289e-12	1.19399e-12
	938.438	1.94326e-12	2.72841e-12	2.54055e-12	2.06876e-12	2.92906e-12	3.04548e-12		938.438	3.23212e-12	3.09708e-12	2.94565e-12	3.17218e-12	2.6206e-12	2.59715e-12	2.99331e-12	2.64081e-12		983	0.0193	0.02619	0.01834	0.02101	0.017	0.02	0.02424	0.01454		883	0.09468	0.07945	983	0.03188	1083	0.01658	883	0.09117	0.12419	0.08497	0.1293		938.438	6.25227e-13	3.69431e-13	2.59607e-11	2.33191e-12	6.88359e-13	4.34321e-12	1.19957e-12
	939.759	1.92909e-12	2.72121e-12	2.52549e-12	2.05946e-12	2.92159e-12	3.03729e-12		939.759	3.22635e-12	3.09337e-12	2.94936e-12	3.17191e-12	2.6159e-12	2.58638e-12	2.9842e-12	2.64242e-12		982	0.01966	0.02656	0.01865	0.02127	0.01742	0.02032	0.02447	0.01481		882	0.09603	0.08084	982	0.03245	1082	0.01978	882	0.09238	0.12583	0.08597	0.13088		939.759	6.26469e-13	3.67247e-13	2.60137e-11	2.34474e-12	6.88749e-13	4.34945e-12	1.19153e-12
	941.08	1.93689e-12	2.73645e-12	2.53505e-12	2.07288e-12	2.94069e-12	3.05802e-12		941.08	3.24723e-12	3.11444e-12	2.97468e-12	3.19489e-12	2.62958e-12	2.59911e-12	3.00213e-12	2.66401e-12		981	0.02	0.02701	0.0191	0.02171	0.01775	0.02071	0.02491	0.01513		881	0.09733	0.08159	981	0.03299	1081	0.01532	881	0.09358	0.12758	0.08728	0.13242		941.08	6.36551e-13	3.6348e-13	2.62008e-11	2.38579e-12	6.99389e-13	4.38349e-12	1.20289e-12
	942.401	1.97039e-12	2.78279e-12	2.57785e-12	2.10949e-12	2.99284e-12	3.11249e-12		942.401	3.29113e-12	3.16405e-12	3.01695e-12	3.23856e-12	2.66896e-12	2.63965e-12	3.05248e-12	2.70662e-12		980	0.02028	0.02719	0.01941	0.02207	0.01802	0.02105	0.02501	0.0153		880	0.09858	0.0832	980	0.03371	1080	0.01509	880	0.09467	0.12929	0.08821	0.13414		942.401	6.46822e-13	3.73326e-13	2.65095e-11	2.44884e-12	7.15131e-13	4.44489e-12	1.23412e-12
	943.722	2.00009e-12	2.83059e-12	2.6203e-12	2.14495e-12	3.04225e-12	3.16617e-12		943.722	3.33376e-12	3.21274e-12	3.05951e-12	3.28332e-12	2.70787e-12	2.68035e-12	3.09672e-12	2.74869e-12		979	0.02063	0.02752	0.01963	0.02238	0.01836	0.02138	0.02542	0.01556		879	0.10026	0.08426	979	0.03421	1079	0.01735	879	0.0961	0.13091	0.08967	0.13582		943.722	6.5277e-13	3.84648e-13	2.68381e-11	2.51412e-12	7.30035e-13	4.51427e-12	1.25812e-12
	945.044	2.02603e-12	2.87001e-12	2.6612e-12	2.17274e-12	3.08664e-12	3.20935e-12		945.044	3.38679e-12	3.26027e-12	3.10335e-12	3.3335e-12	2.74448e-12	2.71974e-12	3.13931e-12	2.78579e-12		978	0.02087	0.02786	0.02012	0.02266	0.01855	0.02169	0.02568	0.0158		878	0.10162	0.08565	978	0.03501	1078	0.01604	878	0.09735	0.13265	0.0907	0.13735		945.044	6.63685e-13	3.84533e-13	2.7166e-11	2.58202e-12	7.39742e-13	4.58381e-12	1.27778e-12
	946.366	2.04078e-12	2.89387e-12	2.68733e-12	2.18858e-12	3.11781e-12	3.24004e-12		946.366	3.42122e-12	3.29042e-12	3.12797e-12	3.36381e-12	2.76667e-12	2.74073e-12	3.1671e-12	2.80439e-12		977	0.02117	0.02792	0.02036	0.02292	0.01891	0.022	0.02595	0.01615		877	0.10327	0.08683	977	0.03567	1077	0.01594	877	0.09868	0.13421	0.09204	0.13912		946.366	6.72206e-13	3.80977e-13	2.73834e-11	2.63704e-12	7.44378e-13	4.63617e-12	1.29232e-12
	947.688	2.04478e-12	2.91729e-12	2.70496e-12	2.20638e-12	3.13867e-12	3.27377e-12		947.688	3.44189e-12	3.31251e-12	3.15126e-12	3.38424e-12	2.78679e-12	2.75437e-12	3.18443e-12	2.82011e-12		976	0.02148	0.02837	0.02074	0.02328	0.01939	0.02234	0.0263	0.01632		876	0.1048	0.08829	976	0.03614	1076	0.0156	876	0.09992	0.13591	0.09341	0.14066		947.688	6.78148e-13	3.82954e-13	2.75667e-11	2.68543e-12	7.5712e-13	4.68054e-12	1.30189e-12
	949.01	2.07692e-12	2.97332e-12	2.75448e-12	2.25203e-12	3.19049e-12	3.33845e-12		949.01	3.49296e-12	3.36363e-12	3.20328e-12	3.43554e-12	2.8299e-12	2.79642e-12	3.23426e-12	2.86559e-12		975	0.02179	0.02846	0.02105	0.02354	0.0196	0.02275	0.02654	0.01664		875	0.10616	0.08972	975	0.03674	1075	0.01676	875	0.10129	0.13752	0.09467	0.14229		949.01	6.92393e-13	3.9685e-13	2.79094e-11	2.75564e-12	7.81361e-13	4.75376e-12	1.32412e-12
	950.333	2.12797e-12	3.04158e-12	2.81664e-12	2.30364e-12	3.25928e-12	3.41449e-12		950.333	3.55273e-12	3.42589e-12	3.26283e-12	3.49481e-12	2.8805e-12	2.85609e-12	3.29858e-12	2.92834e-12		974	0.02206	0.02876	0.02129	0.02388	0.0198	0.02304	0.02675	0.01691		874	0.10769	0.091	974	0.03761	1074	0.01767	874	0.10257	0.13945	0.09582	0.14388		950.333	7.09037e-13	4.16859e-13	2.83068e-11	2.83788e-12	8.02288e-13	4.8442e-12	1.35504e-12
	951.656	2.16172e-12	3.0898e-12	2.85966e-12	2.33448e-12	3.31186e-12	3.4695e-12		951.656	3.60255e-12	3.4759e-12	3.31456e-12	3.54605e-12	2.92688e-12	2.90442e-12	3.34572e-12	2.98171e-12		973	0.02255	0.02925	0.02192	0.0243	0.02037	0.02354	0.02708	0.01725		873	0.10941	0.09237	973	0.03822	1073	0.01444	873	0.10379	0.14118	0.0971	0.1456		951.656	7.19977e-13	4.25837e-13	2.86617e-11	2.91014e-12	8.11983e-13	4.92975e-12	1.37482e-12
	952.979	2.1829e-12	3.12822e-12	2.89833e-12	2.36465e-12	3.35885e-12	3.51586e-12		952.979	3.65275e-12	3.52259e-12	3.3632e-12	3.6013e-12	2.9731e-12	2.94064e-12	3.38871e-12	3.02721e-12		972	0.02313	0.02962	0.02233	0.02486	0.02083	0.02411	0.02754	0.01758		872	0.11095	0.0937	972	0.03895	1072	0.01709	872	0.10514	0.14274	0.09862	0.14705		952.979	7.28557e-13	4.28615e-13	2.90086e-11	2.97926e-12	8.2128e-13	5.01417e-12	1.38916e-12
	954.302	2.19338e-12	3.15354e-12	2.92234e-12	2.3862e-12	3.38596e-12	3.54418e-12		954.302	3.68236e-12	3.55389e-12	3.39275e-12	3.63528e-12	2.99736e-12	2.96346e-12	3.41739e-12	3.05607e-12		971	0.02337	0.02979	0.02267	0.02503	0.02109	0.02432	0.0276	0.01791		871	0.11251	0.09512	971	0.03955	1071	0.02022	871	0.10649	0.14462	0.10018	0.14867		954.302	7.32732e-13	4.34442e-13	2.92527e-11	3.03577e-12	8.32075e-13	5.06331e-12	1.41106e-12
	955.626	2.19828e-12	3.1745e-12	2.93404e-12	2.39245e-12	3.4009e-12	3.55827e-12		955.626	3.70016e-12	3.57027e-12	3.40911e-12	3.6532e-12	3.0054e-12	2.97775e-12	3.42928e-12	3.07093e-12		970	0.02374	0.03013	0.02316	0.02547	0.02152	0.02475	0.02793	0.01826		870	0.11407	0.09656	970	0.0404	1070	0.01825	870	0.10775	0.14631	0.10151	0.15032		955.626	7.32707e-13	4.44855e-13	2.94249e-11	3.07966e-12	8.42907e-13	5.08589e-12	1.43284e-12
	956.95	2.22252e-12	3.21906e-12	2.97137e-12	2.42023e-12	3.44416e-12	3.60302e-12		956.95	3.7446e-12	3.60891e-12	3.44761e-12	3.69336e-12	3.03528e-12	3.01087e-12	3.46461e-12	3.1078e-12		969	0.0242	0.03046	0.02363	0.02594	0.02206	0.02527	0.02834	0.01861		869	0.11551	0.0978	969	0.04094	1069	0.01776	869	0.10908	0.14809	0.1029	0.15208		956.95	7.44441e-13	4.56867e-13	2.97064e-11	3.14872e-12	8.60236e-13	5.14634e-12	1.45148e-12
	958.274	2.26225e-12	3.27767e-12	3.03005e-12	2.46817e-12	3.50697e-12	3.67731e-12		958.274	3.81723e-12	3.67849e-12	3.5105e-12	3.75619e-12	3.08755e-12	3.06952e-12	3.53162e-12	3.16857e-12		968	0.02458	0.03059	0.02397	0.02621	0.02222	0.02556	0.02834	0.01877		868	0.11731	0.09938	968	0.04176	1068	0.01863	868	0.11045	0.14986	0.1042	0.15382		958.274	7.66221e-13	4.68929e-13	3.01135e-11	3.24589e-12	8.79865e-13	5.24609e-12	1.47736e-12
	959.599	2.29431e-12	3.32787e-12	3.08038e-12	2.50602e-12	3.56085e-12	3.74429e-12		959.599	3.88383e-12	3.73932e-12	3.56808e-12	3.81455e-12	3.13749e-12	3.12296e-12	3.59198e-12	3.22207e-12		967	0.02489	0.03078	0.02433	0.02658	0.02248	0.0259	0.0286	0.01917		867	0.11884	0.10079	967	0.04249	1067	0.01814	867	0.11189	0.15166	0.1058	0.15543		959.599	7.80092e-13	4.80255e-13	3.04713e-11	3.33823e-12	9.01227e-13	5.34277e-12	1.50793e-12
	960.923	2.32402e-12	3.37661e-12	3.12982e-12	2.53994e-12	3.61553e-12	3.80347e-12		960.923	3.93516e-12	3.78883e-12	3.61571e-12	3.86747e-12	3.18378e-12	3.15867e-12	3.64255e-12	3.26684e-12		966	0.02543	0.03119	0.02492	0.0272	0.0232	0.02649	0.02898	0.01959		866	0.12061	0.1023	966	0.04314	1066	0.01818	866	0.11316	0.15334	0.10703	0.15714		960.923	7.93011e-13	4.87018e-13	3.07934e-11	3.42331e-12	9.28107e-13	5.43295e-12	1.53838e-12
	962.248	2.35235e-12	3.42548e-12	3.17547e-12	2.57744e-12	3.6693e-12	3.85292e-12		962.248	3.97997e-12	3.8385e-12	3.6588e-12	3.92029e-12	3.22311e-12	3.18934e-12	3.69157e-12	3.30579e-12		965	0.02579	0.03123	0.02532	0.0275	0.02343	0.02681	0.02902	0.01978		865	0.12207	0.10361	965	0.04371	1065	0.01756	865	0.11446	0.15519	0.10851	0.15877		962.248	8.06837e-13	4.95741e-13	3.11061e-11	3.49719e-12	9.48342e-13	5.51091e-12	1.562e-12
	963.573	2.36642e-12	3.45662e-12	3.19996e-12	2.60426e-12	3.70047e-12	3.88013e-12		963.573	4.01125e-12	3.87166e-12	3.69548e-12	3.95541e-12	3.24618e-12	3.21831e-12	3.72235e-12	3.33391e-12		964	0.02619	0.03135	0.02575	0.02791	0.0239	0.02737	0.0291	0.02014		864	0.12381	0.10503	964	0.04476	1064	0.02074	864	0.11579	0.15694	0.10981	0.16066		963.573	8.14444e-13	5.06434e-13	3.12855e-11	3.5552e-12	9.56649e-13	5.55557e-12	1.57141e-12
	964.899	2.38367e-12	3.48573e-12	3.2238e-12	2.62405e-12	3.72941e-12	3.9175e-12		964.899	4.04923e-12	3.90819e-12	3.73972e-12	3.98867e-12	3.27747e-12	3.25281e-12	3.75653e-12	3.37189e-12		963	0.02695	0.03148	0.02654	0.02878	0.02447	0.02804	0.02941	0.02057		863	0.12558	0.10674	963	0.04544	1063	0.01938	863	0.11723	0.15879	0.11144	0.16236		964.899	8.27854e-13	5.17205e-13	3.1476e-11	3.6325e-12	9.67341e-13	5.60727e-12	1.59005e-12
	966.225	2.4133e-12	3.52958e-12	3.2607e-12	2.6525e-12	3.77341e-12	3.97467e-12		966.225	4.1017e-12	3.95441e-12	3.78906e-12	4.0312e-12	3.32071e-12	3.29205e-12	3.8051e-12	3.4169e-12		962	0.02711	0.03135	0.02673	0.02889	0.02452	0.02835	0.02928	0.0208		862	0.12728	0.10827	962	0.04629	1062	0.01775	862	0.11857	0.16067	0.11291	0.1639		966.225	8.44946e-13	5.29908e-13	3.17528e-11	3.73204e-12	9.83812e-13	5.6828e-12	1.62425e-12
	967.551	2.44363e-12	3.57621e-12	3.30552e-12	2.69074e-12	3.82279e-12	4.02894e-12		967.551	4.15589e-12	4.00313e-12	3.83501e-12	4.07983e-12	3.36276e-12	3.33047e-12	3.85248e-12	3.45915e-12		961	0.02767	0.03156	0.02731	0.02937	0.02509	0.0289	0.02948	0.02119		861	0.12887	0.10962	961	0.04723	1061	0.01794	861	0.11995	0.16251	0.1145	0.1656		967.551	8.57534e-13	5.41756e-13	3.20035e-11	3.82657e-12	1.00072e-12	5.76073e-12	1.64918e-12
	968.877	2.46764e-12	3.61344e-12	3.34584e-12	2.72503e-12	3.86465e-12	4.07498e-12		968.877	4.2085e-12	4.0583e-12	3.87944e-12	4.14117e-12	3.40713e-12	3.36814e-12	3.89945e-12	3.50526e-12		960	0.02807	0.03173	0.0278	0.02985	0.02553	0.02941	0.02972	0.02165		860	0.1305	0.11128	960	0.04797	1060	0.02116	860	0.12131	0.16436	0.11595	0.16727		968.877	8.71483e-13	5.47383e-13	3.22218e-11	3.907e-12	1.01822e-12	5.83102e-12	1.66285e-12
	970.203	2.47286e-12	3.62533e-12	3.35961e-12	2.7385e-12	3.87788e-12	4.09448e-12		970.203	4.22659e-12	4.07708e-12	3.89284e-12	4.16798e-12	3.42152e-12	3.37976e-12	3.91558e-12	3.52254e-12		959	0.02839	0.0319	0.02808	0.03014	0.02578	0.02963	0.02979	0.02207		859	0.13249	0.11289	959	0.04882	1059	0.01966	859	0.12272	0.16622	0.11746	0.16911		970.203	8.81207e-13	5.48099e-13	3.22534e-11	3.95725e-12	1.02932e-12	5.84938e-12	1.67034e-12
	971.53	2.46383e-12	3.62201e-12	3.35231e-12	2.73686e-12	3.86967e-12	4.08487e-12		971.53	4.21328e-12	4.06083e-12	3.88128e-12	4.15458e-12	3.40228e-12	3.36512e-12	3.90183e-12	3.50833e-12		958	0.02864	0.03196	0.02848	0.03041	0.02607	0.03006	0.02997	0.02239		858	0.13411	0.11441	958	0.04972	1058	0.01725	858	0.12413	0.16802	0.11923	0.17089		971.53	8.84376e-13	5.54938e-13	3.2122e-11	3.9907e-12	1.03451e-12	5.83333e-12	1.67242e-12
	972.857	2.47103e-12	3.63966e-12	3.36391e-12	2.7471e-12	3.88385e-12	4.09875e-12		972.857	4.23322e-12	4.08132e-12	3.90606e-12	4.17261e-12	3.41495e-12	3.38126e-12	3.92253e-12	3.52736e-12		957	0.0288	0.03214	0.02865	0.03056	0.02637	0.03026	0.02999	0.02269		857	0.13588	0.11588	957	0.05051	1057	0.02014	857	0.12544	0.16995	0.12066	0.17272		972.857	8.94577e-13	5.65355e-13	3.21839e-11	4.05286e-12	1.04585e-12	5.86639e-12	1.68191e-12
	974.184	2.49692e-12	3.67833e-12	3.40072e-12	2.77618e-12	3.92383e-12	4.15133e-12		974.184	4.28261e-12	4.13124e-12	3.95458e-12	4.21743e-12	3.4637e-12	3.43038e-12	3.97056e-12	3.57904e-12		956	0.02924	0.03245	0.02897	0.0308	0.02657	0.03052	0.03017	0.02305		856	0.1377	0.11747	956	0.05132	1056	0.01893	856	0.12693	0.1718	0.12234	0.17434		974.184	9.12869e-13	5.77782e-13	3.23816e-11	4.14485e-12	1.06401e-12	5.94791e-12	1.7059e-12
	975.512	2.52189e-12	3.71727e-12	3.43726e-12	2.80896e-12	3.96414e-12	4.20097e-12		975.512	4.31191e-12	4.16096e-12	3.98258e-12	4.24692e-12	3.49678e-12	3.46412e-12	3.99715e-12	3.61043e-12		955	0.02951	0.03278	0.0293	0.03107	0.02692	0.03089	0.03052	0.02334		855	0.1393	0.11921	955	0.05208	1055	0.01884	855	0.12839	0.17361	0.12386	0.17599		975.512	9.28346e-13	5.9039e-13	3.24901e-11	4.23973e-12	1.08298e-12	6.02106e-12	1.7325e-12
	976.84	2.54646e-12	3.75332e-12	3.47194e-12	2.839e-12	4.004e-12	4.23999e-12		976.84	4.32856e-12	4.18025e-12	3.9991e-12	4.26556e-12	3.5095e-12	3.48081e-12	4.01499e-12	3.62658e-12		954	0.02999	0.03318	0.02989	0.03169	0.02737	0.03136	0.03101	0.02389		854	0.14109	0.12089	954	0.053	1054	0.01913	854	0.12979	0.17549	0.12537	0.17766		976.84	9.39206e-13	5.9678e-13	3.2539e-11	4.32351e-12	1.09899e-12	6.074e-12	1.75345e-12
	978.168	2.54728e-12	3.76519e-12	3.48218e-12	2.84622e-12	4.01559e-12	4.25306e-12		978.168	4.33454e-12	4.18285e-12	3.99953e-12	4.26251e-12	3.50512e-12	3.4794e-12	4.01935e-12	3.62665e-12		953	0.03049	0.03365	0.03028	0.03192	0.02778	0.03184	0.03132	0.02416		853	0.14292	0.12246	953	0.05394	1053	0.01994	853	0.13117	0.17733	0.12679	0.17952		978.168	9.44756e-13	6.04279e-13	3.24806e-11	4.3807e-12	1.10564e-12	6.09439e-12	1.76102e-12
	979.496	2.52623e-12	3.75345e-12	3.47022e-12	2.83295e-12	3.99679e-12	4.24205e-12		979.496	4.33228e-12	4.17292e-12	3.9923e-12	4.25176e-12	3.4942e-12	3.46897e-12	4.01124e-12	3.61214e-12		952	0.03088	0.03401	0.03086	0.03253	0.02821	0.0323	0.03164	0.02465		852	0.14491	0.1241	952	0.05487	1052	0.01844	852	0.13262	0.1792	0.12817	0.18137		979.496	9.49959e-13	6.13567e-13	3.23743e-11	4.42344e-12	1.11003e-12	6.07908e-12	1.75659e-12
	980.824	2.52934e-12	3.76258e-12	3.47951e-12	2.83961e-12	4.00643e-12	4.25284e-12		980.824	4.35417e-12	4.19644e-12	4.01431e-12	4.27855e-12	3.51182e-12	3.48203e-12	4.03324e-12	3.62623e-12		951	0.03138	0.03421	0.03129	0.03288	0.02864	0.03277	0.03188	0.02486		851	0.14651	0.12579	951	0.0558	1051	0.02013	851	0.13405	0.18115	0.12951	0.18284		980.824	9.61142e-13	6.22678e-13	3.23709e-11	4.49056e-12	1.12554e-12	6.09013e-12	1.76565e-12
	982.153	2.54872e-12	3.79097e-12	3.50084e-12	2.86024e-12	4.0409e-12	4.27597e-12		982.153	4.38953e-12	4.24149e-12	4.05246e-12	4.32162e-12	3.5469e-12	3.51069e-12	4.0725e-12	3.66388e-12		950	0.03182	0.03439	0.03176	0.03338	0.02908	0.03324	0.03208	0.02548		850	0.14828	0.12734	950	0.05672	1050	0.01959	850	0.13545	0.18297	0.13079	0.18477		982.153	9.67904e-13	6.33815e-13	3.24362e-11	4.57344e-12	1.14537e-12	6.13457e-12	1.78518e-12
	983.482	2.55424e-12	3.80732e-12	3.51354e-12	2.87107e-12	4.05822e-12	4.29304e-12		983.482	4.40997e-12	4.26518e-12	4.07559e-12	4.34482e-12	3.56516e-12	3.52984e-12	4.09486e-12	3.68933e-12		949	0.03216	0.0345	0.03229	0.03381	0.0295	0.03373	0.03217	0.02579		849	0.15001	0.12903	949	0.05765	1049	0.0205	849	0.13676	0.18484	0.13225	0.18634		983.482	9.7405e-13	6.43234e-13	3.24311e-11	4.64062e-12	1.15943e-12	6.16215e-12	1.79978e-12
	984.812	2.55508e-12	3.81478e-12	3.52828e-12	2.88013e-12	4.06642e-12	4.31456e-12		984.812	4.4216e-12	4.27022e-12	4.09038e-12	4.35687e-12	3.57287e-12	3.54136e-12	4.10726e-12	3.70466e-12		948	0.0327	0.03467	0.03278	0.03435	0.02998	0.03432	0.0324	0.02628		848	0.15183	0.13083	948	0.05858	1048	0.01978	848	0.13829	0.18677	0.1336	0.1881		984.812	9.88029e-13	6.5028e-13	3.23268e-11	4.69894e-12	1.16892e-12	6.1802e-12	1.81498e-12
	986.141	2.55036e-12	3.80862e-12	3.5289e-12	2.87975e-12	4.06065e-12	4.31439e-12		986.141	4.41717e-12	4.26175e-12	4.09101e-12	4.35201e-12	3.56914e-12	3.53823e-12	4.10381e-12	3.70479e-12		947	0.03319	0.03472	0.03336	0.03475	0.03041	0.03478	0.03241	0.02664		847	0.15362	0.13254	947	0.0597	1047	0.0216	847	0.13963	0.18857	0.13477	0.18977		986.141	9.93696e-13	6.55099e-13	3.21589e-11	4.73968e-12	1.17294e-12	6.17799e-12	1.81484e-12
	987.471	2.52747e-12	3.7848e-12	3.50531e-12	2.86057e-12	4.03307e-12	4.2856e-12		987.471	4.39649e-12	4.24136e-12	4.07442e-12	4.32793e-12	3.55156e-12	3.51542e-12	4.08047e-12	3.68693e-12		946	0.03362	0.03492	0.03374	0.03522	0.0308	0.03526	0.03257	0.02714		846	0.15546	0.13431	946	0.06059	1046	0.02074	846	0.1411	0.19038	0.13617	0.19154		987.471	9.87644e-13	6.58953e-13	3.19435e-11	4.75474e-12	1.17296e-12	6.14118e-12	1.79886e-12
	988.801	2.52043e-12	3.78274e-12	3.50379e-12	2.85706e-12	4.03001e-12	4.28287e-12		988.801	4.40128e-12	4.24526e-12	4.07897e-12	4.32507e-12	3.55563e-12	3.51541e-12	4.07698e-12	3.68983e-12		945	0.03423	0.0351	0.0344	0.03577	0.03143	0.0359	0.03287	0.02759		845	0.15731	0.13597	945	0.06167	1045	0.02069	845	0.14247	0.19229	0.13766	0.1933		988.801	9.89079e-13	6.66935e-13	3.18359e-11	4.79701e-12	1.18027e-12	6.1278e-12	1.80206e-12
	990.131	2.54158e-12	3.81285e-12	3.53387e-12	2.88196e-12	4.06157e-12	4.31408e-12		990.131	4.42398e-12	4.26577e-12	4.09542e-12	4.34085e-12	3.57292e-12	3.53623e-12	4.09007e-12	3.71178e-12		944	0.03496	0.03559	0.03516	0.03648	0.03202	0.0366	0.03321	0.02806		844	0.15922	0.13775	944	0.0626	1044	0.02126	844	0.1439	0.19408	0.1392	0.19487		990.131	1.00447e-12	6.77491e-13	3.18506e-11	4.88243e-12	1.19529e-12	6.15718e-12	1.82575e-12
	991.462	2.55735e-12	3.84121e-12	3.55912e-12	2.90452e-12	4.08966e-12	4.3394e-12		991.462	4.44244e-12	4.28168e-12	4.11097e-12	4.36128e-12	3.58609e-12	3.55447e-12	4.10717e-12	3.73177e-12		943	0.03538	0.03579	0.03567	0.03695	0.0325	0.03717	0.03337	0.02856		843	0.16101	0.13947	943	0.06366	1043	0.02126	843	0.14544	0.196	0.14061	0.19665		991.462	1.02599e-12	6.85717e-13	3.18365e-11	4.97356e-12	1.21198e-12	6.19284e-12	1.84872e-12
	992.793	2.56498e-12	3.85865e-12	3.57549e-12	2.91686e-12	4.10664e-12	4.35756e-12		992.793	4.46255e-12	4.30407e-12	4.13802e-12	4.38855e-12	3.60753e-12	3.57788e-12	4.13538e-12	3.75696e-12		942	0.03603	0.03603	0.03631	0.03763	0.03313	0.03792	0.03358	0.02898		842	0.16292	0.14123	942	0.06467	1042	0.0201	842	0.14685	0.19796	0.14219	0.19829		992.793	1.04458e-12	6.93636e-13	3.17923e-11	5.04913e-12	1.22964e-12	6.22247e-12	1.85985e-12
	994.124	2.5522e-12	3.8453e-12	3.56526e-12	2.90553e-12	4.09129e-12	4.34764e-12		994.124	4.44181e-12	4.2901e-12	4.12353e-12	4.37021e-12	3.59392e-12	3.56347e-12	4.12169e-12	3.74684e-12		941	0.03658	0.03629	0.037	0.03811	0.03359	0.03848	0.03377	0.02947		841	0.16474	0.14298	941	0.0657	1041	0.02115	841	0.14823	0.19977	0.14385	0.19997		994.124	1.04471e-12	6.98994e-13	3.16202e-11	5.08107e-12	1.23612e-12	6.21082e-12	1.84917e-12
	995.455	2.51713e-12	3.80219e-12	3.52436e-12	2.87007e-12	4.04495e-12	4.30198e-12		995.455	4.39734e-12	4.24862e-12	4.07952e-12	4.32947e-12	3.55692e-12	3.52411e-12	4.08207e-12	3.70769e-12		940	0.03714	0.03662	0.03754	0.03865	0.0342	0.03898	0.03406	0.02994		840	0.16669	0.14463	940	0.06674	1040	0.02264	840	0.14963	0.20167	0.14533	0.2017		995.455	1.03445e-12	7.00852e-13	3.12768e-11	5.09315e-12	1.23509e-12	6.15387e-12	1.8339e-12
	996.787	2.51344e-12	3.79906e-12	3.52115e-12	2.86962e-12	4.04358e-12	4.2965e-12		996.787	4.40707e-12	4.25621e-12	4.08736e-12	4.34499e-12	3.56634e-12	3.53034e-12	4.09449e-12	3.71243e-12		939	0.03763	0.03685	0.03807	0.03923	0.03472	0.03957	0.03438	0.03043		839	0.16846	0.14668	939	0.06774	1039	0.0223	839	0.15111	0.20352	0.14695	0.20331		996.787	1.04444e-12	7.10232e-13	3.11085e-11	5.1598e-12	1.24901e-12	6.14721e-12	1.84679e-12
	998.119	2.53545e-12	3.8285e-12	3.55564e-12	2.90226e-12	4.08063e-12	4.33132e-12		998.119	4.45097e-12	4.29592e-12	4.12671e-12	4.38558e-12	3.59696e-12	3.55862e-12	4.13185e-12	3.74007e-12		938	0.0383	0.03723	0.03876	0.03983	0.03533	0.04027	0.03478	0.03102		838	0.1704	0.14834	938	0.0688	1038	0.02263	838	0.15261	0.20532	0.14854	0.20501		998.119	1.06818e-12	7.21092e-13	3.11661e-11	5.25571e-12	1.27002e-12	6.19798e-12	1.87488e-12
	999.451	2.54327e-12	3.84357e-12	3.57225e-12	2.9172e-12	4.09783e-12	4.3522e-12		999.451	4.48163e-12	4.3262e-12	4.15379e-12	4.40997e-12	3.61555e-12	3.57885e-12	4.15699e-12	3.7566e-12		937	0.03886	0.03757	0.03932	0.04035	0.03583	0.04084	0.03506	0.03149		837	0.17218	0.1501	937	0.06996	1037	0.02373	837	0.154	0.20707	0.15009	0.20662		999.451	1.08215e-12	7.28526e-13	3.11636e-11	5.33372e-12	1.28453e-12	6.23381e-12	1.8902e-12
	1000.78	2.55072e-12	3.865e-12	3.58656e-12	2.92877e-12	4.11536e-12	4.37327e-12		1000.78	4.50302e-12	4.35042e-12	4.1714e-12	4.43272e-12	3.63196e-12	3.59676e-12	4.18236e-12	3.77279e-12		936	0.03942	0.038	0.03995	0.04094	0.03642	0.04143	0.03548	0.03203		836	0.17407	0.15185	936	0.0711	1036	0.02344	836	0.15549	0.20895	0.15171	0.20835		1000.78	1.0932e-12	7.4515e-13	3.10921e-11	5.41699e-12	1.30072e-12	6.25995e-12	1.89951e-12
	1002.12	2.54844e-12	3.87293e-12	3.59356e-12	2.93174e-12	4.11894e-12	4.37674e-12		1002.12	4.49914e-12	4.34598e-12	4.16509e-12	4.43015e-12	3.62864e-12	3.59087e-12	4.17967e-12	3.76764e-12		935	0.04023	0.03862	0.04078	0.04173	0.03716	0.04228	0.03602	0.03264		835	0.17598	0.15372	935	0.07212	1035	0.02277	835	0.15689	0.21074	0.15316	0.20999		1002.12	1.10156e-12	7.58333e-13	3.0927e-11	5.476e-12	1.31115e-12	6.2558e-12	1.90149e-12
	1003.45	2.5217e-12	3.8424e-12	3.57175e-12	2.9064e-12	4.08798e-12	4.34527e-12		1003.45	4.46274e-12	4.30821e-12	4.13411e-12	4.39188e-12	3.6025e-12	3.56118e-12	4.14071e-12	3.73826e-12		934	0.04074	0.03908	0.04143	0.04234	0.03764	0.04294	0.03651	0.0331		834	0.17799	0.15565	934	0.07325	1034	0.02392	834	0.15838	0.21263	0.15482	0.21143		1003.45	1.09706e-12	7.57936e-13	3.06147e-11	5.49924e-12	1.30876e-12	6.21554e-12	1.89694e-12
	1004.78	2.51101e-12	3.82662e-12	3.56061e-12	2.89332e-12	4.07601e-12	4.3353e-12		1004.78	4.44944e-12	4.29258e-12	4.12452e-12	4.37666e-12	3.59256e-12	3.54786e-12	4.12571e-12	3.72441e-12		933	0.0414	0.03961	0.04205	0.04294	0.03832	0.04365	0.03696	0.03369		833	0.17981	0.15731	933	0.07458	1033	0.02376	833	0.15981	0.21432	0.15633	0.21319		1004.78	1.10013e-12	7.63685e-13	3.03835e-11	5.55419e-12	1.31613e-12	6.21221e-12	1.90625e-12
	1006.12	2.52602e-12	3.8411e-12	3.57075e-12	2.9032e-12	4.09288e-12	4.35705e-12		1006.12	4.47444e-12	4.31364e-12	4.14424e-12	4.39888e-12	3.6067e-12	3.56006e-12	4.14786e-12	3.73688e-12		932	0.04205	0.04013	0.04268	0.04361	0.03888	0.04429	0.03742	0.03421		832	0.18184	0.15938	932	0.07578	1032	0.02424	832	0.16121	0.21623	0.15786	0.21501		1006.12	1.11818e-12	7.77792e-13	3.03477e-11	5.63741e-12	1.34064e-12	6.24297e-12	1.92675e-12
	1007.45	2.54445e-12	3.86814e-12	3.59403e-12	2.9228e-12	4.12186e-12	4.38646e-12		1007.45	4.50296e-12	4.33946e-12	4.16373e-12	4.42484e-12	3.62494e-12	3.57969e-12	4.17285e-12	3.76154e-12		931	0.04269	0.04057	0.04339	0.04415	0.03943	0.0449	0.03798	0.03476		831	0.18372	0.16122	931	0.07692	1031	0.02433	831	0.16272	0.21803	0.15953	0.21656		1007.45	1.138e-12	7.94234e-13	3.03882e-11	5.72908e-12	1.36564e-12	6.28902e-12	1.94885e-12
	1008.78	2.55868e-12	3.89869e-12	3.6235e-12	2.94491e-12	4.14965e-12	4.41617e-12		1008.78	4.51662e-12	4.3536e-12	4.17901e-12	4.43851e-12	3.63763e-12	3.59676e-12	4.18527e-12	3.78575e-12		930	0.04332	0.04111	0.04409	0.04489	0.0401	0.04563	0.03852	0.03529		830	0.18571	0.163	930	0.0781	1030	0.02692	830	0.1641	0.21989	0.16109	0.21805		1008.78	1.15624e-12	8.11103e-13	3.03638e-11	5.82484e-12	1.37852e-12	6.33603e-12	1.96789e-12
	1010.12	2.54427e-12	3.88818e-12	3.61566e-12	2.93305e-12	4.13296e-12	4.40442e-12		1010.12	4.49654e-12	4.33962e-12	4.17061e-12	4.42201e-12	3.62615e-12	3.58943e-12	4.16645e-12	3.77677e-12		929	0.04403	0.04182	0.04489	0.04565	0.04083	0.04643	0.03903	0.03597		829	0.18783	0.16499	929	0.07926	1029	0.02585	829	0.16557	0.22165	0.16265	0.21972		1010.12	1.15623e-12	8.13024e-13	3.01476e-11	5.86742e-12	1.37182e-12	6.31606e-12	1.96572e-12
	1011.45	2.51709e-12	3.85646e-12	3.58874e-12	2.90398e-12	4.09929e-12	4.36889e-12		1011.45	4.46823e-12	4.31682e-12	4.14754e-12	4.39441e-12	3.60309e-12	3.57002e-12	4.13892e-12	3.75243e-12		928	0.04477	0.04241	0.04562	0.04642	0.04154	0.0472	0.03968	0.03664		828	0.18945	0.16687	928	0.08053	1028	0.02628	828	0.16703	0.22341	0.16418	0.22131		1011.45	1.14515e-12	8.05396e-13	2.98978e-11	5.88265e-12	1.36267e-12	6.2644e-12	1.95088e-12
	1012.79	2.51893e-12	3.86259e-12	3.59477e-12	2.90875e-12	4.10786e-12	4.37522e-12		1012.79	4.4727e-12	4.32167e-12	4.15525e-12	4.39828e-12	3.60939e-12	3.57894e-12	4.14714e-12	3.76344e-12		927	0.04539	0.043	0.04631	0.04709	0.04218	0.04791	0.04021	0.0372		827	0.19145	0.16889	927	0.08169	1027	0.02599	827	0.16849	0.22522	0.16581	0.22283		1012.79	1.15161e-12	8.10905e-13	2.97909e-11	5.94754e-12	1.37775e-12	6.27542e-12	1.95642e-12
	1014.12	2.53106e-12	3.88346e-12	3.61618e-12	2.93084e-12	4.13304e-12	4.40246e-12		1014.12	4.49104e-12	4.33657e-12	4.17594e-12	4.41785e-12	3.62786e-12	3.59866e-12	4.16764e-12	3.78481e-12		926	0.04611	0.04348	0.0469	0.04789	0.04262	0.04865	0.04066	0.03768		826	0.19337	0.17065	926	0.08298	1026	0.02742	826	0.16973	0.22697	0.16722	0.22452		1014.12	1.16918e-12	8.29235e-13	2.96911e-11	6.03221e-12	1.41325e-12	6.31715e-12	1.9754e-12
	1015.46	2.53611e-12	3.89735e-12	3.63154e-12	2.94702e-12	4.14846e-12	4.41855e-12		1015.46	4.51092e-12	4.35022e-12	4.18947e-12	4.43506e-12	3.63966e-12	3.60861e-12	4.18195e-12	3.79329e-12		925	0.0466	0.04398	0.04766	0.04852	0.04332	0.04931	0.04135	0.03835		825	0.19541	0.17274	925	0.08416	1025	0.02613	825	0.17132	0.22853	0.16879	0.22594		1015.46	1.193e-12	8.51878e-13	2.95359e-11	6.10416e-12	1.45003e-12	6.33703e-12	1.989e-12
	1016.79	2.54651e-12	3.91884e-12	3.64699e-12	2.96958e-12	4.16538e-12	4.43512e-12		1016.79	4.53595e-12	4.37273e-12	4.20743e-12	4.45569e-12	3.65933e-12	3.61999e-12	4.20166e-12	3.805e-12		924	0.04734	0.04458	0.04829	0.04911	0.04399	0.05002	0.04199	0.03896		824	0.19731	0.17458	924	0.08543	1024	0.02856	824	0.17267	0.23041	0.17042	0.22744		1016.79	1.22354e-12	8.78394e-13	2.93873e-11	6.17852e-12	1.47626e-12	6.35717e-12	2.00114e-12
	1018.13	2.54317e-12	3.91907e-12	3.64589e-12	2.97589e-12	4.16182e-12	4.43029e-12		1018.13	4.53415e-12	4.37296e-12	4.2057e-12	4.45043e-12	3.66064e-12	3.61683e-12	4.19887e-12	3.80355e-12		923	0.04805	0.04527	0.04912	0.05001	0.04463	0.05085	0.04248	0.03962		823	0.19918	0.17646	923	0.08669	1023	0.02851	823	0.17424	0.23218	0.17201	0.22906		1018.13	1.23815e-12	8.92981e-13	2.91976e-11	6.21919e-12	1.48209e-12	6.35793e-12	2.00433e-12
	1019.46	2.52721e-12	3.89904e-12	3.63687e-12	2.96317e-12	4.14505e-12	4.41055e-12		1019.46	4.51761e-12	4.35536e-12	4.18778e-12	4.43283e-12	3.64338e-12	3.60487e-12	4.18252e-12	3.79269e-12		922	0.04884	0.04587	0.04997	0.05071	0.0454	0.0516	0.04318	0.04029		822	0.20128	0.17837	922	0.08798	1022	0.02988	822	0.17556	0.23369	0.17362	0.23042		1019.46	1.23986e-12	8.92228e-13	2.89954e-11	6.23984e-12	1.47934e-12	6.33439e-12	2.00061e-12
	1020.8	2.52937e-12	3.90382e-12	3.64884e-12	2.97155e-12	4.15375e-12	4.41725e-12		1020.8	4.52736e-12	4.36416e-12	4.19428e-12	4.44683e-12	3.64902e-12	3.61584e-12	4.19303e-12	3.8035e-12		921	0.04942	0.04638	0.05061	0.05144	0.04593	0.05236	0.04372	0.04084		821	0.20313	0.18037	921	0.08918	1021	0.03002	821	0.17689	0.23555	0.17525	0.23198		1020.8	1.2495e-12	8.98164e-13	2.8878e-11	6.30507e-12	1.49407e-12	6.33163e-12	2.00941e-12
	1022.14	2.53878e-12	3.92549e-12	3.66734e-12	2.99329e-12	4.17509e-12	4.43616e-12		1022.14	4.54339e-12	4.38564e-12	4.21581e-12	4.46721e-12	3.67084e-12	3.63501e-12	4.21079e-12	3.82526e-12		920	0.0503	0.04719	0.05141	0.05216	0.04664	0.0532	0.0444	0.04157		820	0.20516	0.18213	920	0.09055	1020	0.03058	820	0.17831	0.23717	0.17688	0.2336		1022.14	1.26444e-12	9.12873e-13	2.87784e-11	6.38941e-12	1.51962e-12	6.34865e-12	2.0255e-12
	1023.47	2.54769e-12	3.94568e-12	3.68633e-12	3.01285e-12	4.19373e-12	4.45525e-12		1023.47	4.55937e-12	4.40656e-12	4.23779e-12	4.48438e-12	3.69241e-12	3.65178e-12	4.22904e-12	3.84735e-12		919	0.051	0.04782	0.05221	0.05306	0.04738	0.05397	0.04511	0.04229		819	0.20688	0.18397	919	0.09186	1019	0.03077	819	0.17959	0.23878	0.17819	0.23479		1023.47	1.283e-12	9.29196e-13	2.86507e-11	6.48064e-12	1.54594e-12	6.3744e-12	2.0421e-12
	1024.81	2.5616e-12	3.9626e-12	3.71013e-12	3.0297e-12	4.2118e-12	4.48112e-12		1024.81	4.58755e-12	4.43342e-12	4.26581e-12	4.5133e-12	3.71687e-12	3.67694e-12	4.26069e-12	3.873e-12		918	0.05177	0.04858	0.05308	0.05385	0.04816	0.05483	0.0458	0.04299		818	0.20875	0.18604	918	0.09311	1018	0.03105	818	0.18101	0.24047	0.17967	0.23617		1024.81	1.3049e-12	9.46196e-13	2.85372e-11	6.59981e-12	1.57381e-12	6.40702e-12	2.06407e-12
	1026.15	2.55735e-12	3.96058e-12	3.71126e-12	3.0259e-12	4.20959e-12	4.48368e-12		1026.15	4.59408e-12	4.43528e-12	4.26936e-12	4.51752e-12	3.71837e-12	3.67852e-12	4.26727e-12	3.87274e-12		917	0.05253	0.04918	0.05388	0.05461	0.04878	0.05559	0.0465	0.04365		817	0.21082	0.18795	917	0.09462	1017	0.03153	817	0.18242	0.24189	0.1811	0.2378		1026.15	1.31922e-12	9.56662e-13	2.83567e-11	6.68601e-12	1.59099e-12	6.41125e-12	2.07536e-12
	1027.48	2.53315e-12	3.93695e-12	3.68553e-12	3.00559e-12	4.1842e-12	4.45345e-12		1027.48	4.56737e-12	4.40492e-12	4.24082e-12	4.48658e-12	3.6916e-12	3.64972e-12	4.23829e-12	3.84153e-12		916	0.05319	0.04977	0.05464	0.05522	0.04943	0.05633	0.04699	0.04425		816	0.21266	0.18975	916	0.09597	1016	0.03348	816	0.18382	0.24359	0.18275	0.23909		1027.48	1.32417e-12	9.57723e-13	2.80536e-11	6.71251e-12	1.59544e-12	6.3689e-12	2.0657e-12
	1028.82	2.52192e-12	3.92564e-12	3.67598e-12	3.00139e-12	4.17342e-12	4.44148e-12		1028.82	4.55397e-12	4.39129e-12	4.22993e-12	4.47362e-12	3.68162e-12	3.6396e-12	4.22461e-12	3.82954e-12		915	0.0541	0.05048	0.05541	0.05613	0.05031	0.05727	0.04768	0.04496		815	0.21453	0.19172	915	0.09758	1015	0.03467	815	0.18515	0.24515	0.18432	0.24032		1028.82	1.33355e-12	9.63841e-13	2.78017e-11	6.75517e-12	1.60327e-12	6.34317e-12	2.06021e-12
	1030.16	2.52814e-12	3.94e-12	3.6922e-12	3.01645e-12	4.18726e-12	4.46092e-12		1030.16	4.56126e-12	4.40025e-12	4.23877e-12	4.48334e-12	3.68855e-12	3.64609e-12	4.23333e-12	3.83895e-12		914	0.05509	0.05116	0.05652	0.05688	0.05127	0.05817	0.04834	0.04578		814	0.21644	0.19378	914	0.09882	1014	0.03495	814	0.18647	0.24682	0.18582	0.24176		1030.16	1.35382e-12	9.80067e-13	2.76627e-11	6.8383e-12	1.62413e-12	6.36622e-12	2.07081e-12
	1031.5	2.53999e-12	3.95979e-12	3.71293e-12	3.03448e-12	4.20759e-12	4.4824e-12		1031.5	4.57096e-12	4.40885e-12	4.24318e-12	4.49177e-12	3.69075e-12	3.6463e-12	4.24452e-12	3.84091e-12		913	0.05576	0.05162	0.0573	0.05766	0.05199	0.05893	0.04893	0.0465		813	0.2182	0.19552	913	0.10049	1013	0.03627	813	0.18776	0.24826	0.18732	0.24305		1031.5	1.37653e-12	9.99366e-13	2.75398e-11	6.93441e-12	1.65607e-12	6.40494e-12	2.09148e-12
	1032.84	2.5432e-12	3.96427e-12	3.72215e-12	3.03968e-12	4.21534e-12	4.48566e-12		1032.84	4.57921e-12	4.41592e-12	4.24719e-12	4.49971e-12	3.69493e-12	3.6505e-12	4.25233e-12	3.84427e-12		912	0.05661	0.05216	0.05809	0.05844	0.05276	0.05969	0.04934	0.04718		812	0.22014	0.19749	912	0.10184	1012	0.03641	812	0.18907	0.24978	0.18887	0.24432		1032.84	1.39082e-12	1.01669e-12	2.73893e-11	7.01651e-12	1.68238e-12	6.42319e-12	2.11056e-12
	1034.18	2.52143e-12	3.93634e-12	3.69837e-12	3.01859e-12	4.18722e-12	4.45505e-12		1034.18	4.55551e-12	4.39338e-12	4.22748e-12	4.47901e-12	3.67802e-12	3.63582e-12	4.23077e-12	3.83051e-12		911	0.05738	0.05258	0.05892	0.0591	0.05329	0.06048	0.04981	0.04776		811	0.22189	0.19939	911	0.10317	1011	0.0355	811	0.19042	0.25123	0.19011	0.24557		1034.18	1.39149e-12	1.01969e-12	2.71318e-11	7.0338e-12	1.68371e-12	6.38964e-12	2.1017e-12
	1035.52	2.49177e-12	3.89865e-12	3.66177e-12	2.99172e-12	4.14429e-12	4.41361e-12		1035.52	4.51094e-12	4.34741e-12	4.18657e-12	4.43474e-12	3.6398e-12	3.59858e-12	4.18984e-12	3.79509e-12		910	0.05831	0.05333	0.05982	0.06001	0.05421	0.06142	0.05051	0.04856		810	0.22378	0.20151	910	0.10475	1010	0.03702	810	0.19173	0.25263	0.19164	0.24681		1035.52	1.39082e-12	1.01759e-12	2.68146e-11	7.01366e-12	1.67689e-12	6.32917e-12	2.07648e-12
	1036.85	2.4782e-12	3.88453e-12	3.64683e-12	2.98286e-12	4.12498e-12	4.3956e-12		1036.85	4.4897e-12	4.32449e-12	4.16375e-12	4.411e-12	3.62115e-12	3.57844e-12	4.16804e-12	3.77266e-12		909	0.05918	0.05408	0.06093	0.06089	0.05505	0.06246	0.05115	0.04939		809	0.22576	0.20324	909	0.10623	1009	0.03697	809	0.19304	0.25421	0.19314	0.24824		1036.85	1.39938e-12	1.02585e-12	2.65554e-11	7.03983e-12	1.68774e-12	6.29411e-12	2.06982e-12
	1038.19	2.4744e-12	3.88107e-12	3.64167e-12	2.9826e-12	4.11972e-12	4.38962e-12		1038.19	4.4836e-12	4.32409e-12	4.15985e-12	4.40306e-12	3.62206e-12	3.57477e-12	4.16196e-12	3.76364e-12		908	0.06011	0.05496	0.06196	0.06189	0.05606	0.06344	0.05205	0.05006		808	0.22777	0.2054	908	0.10761	1008	0.03782	808	0.19435	0.2557	0.19451	0.24936		1038.19	1.41125e-12	1.03826e-12	2.63041e-11	7.10604e-12	1.70771e-12	6.28748e-12	2.08114e-12
	1039.53	2.47068e-12	3.87656e-12	3.63883e-12	2.98026e-12	4.11597e-12	4.38551e-12		1039.53	4.48447e-12	4.3302e-12	4.16354e-12	4.40438e-12	3.62618e-12	3.57581e-12	4.16491e-12	3.76519e-12		907	0.06085	0.05581	0.0627	0.06256	0.05669	0.06418	0.05295	0.0508		807	0.22924	0.2072	907	0.10895	1007	0.03838	807	0.19561	0.25712	0.19611	0.25061		1039.53	1.42898e-12	1.0532e-12	2.60728e-11	7.18236e-12	1.72825e-12	6.29581e-12	2.10005e-12
	1040.87	2.47197e-12	3.8813e-12	3.64836e-12	2.98203e-12	4.12408e-12	4.39138e-12		1040.87	4.4947e-12	4.33428e-12	4.16634e-12	4.41655e-12	3.62598e-12	3.57827e-12	4.17134e-12	3.76869e-12		906	0.0617	0.05697	0.06356	0.06349	0.05754	0.06521	0.054	0.05155		806	0.23119	0.20913	906	0.11061	1006	0.0378	806	0.19684	0.25845	0.19758	0.25184		1040.87	1.45307e-12	1.07065e-12	2.59264e-11	7.26317e-12	1.74895e-12	6.31729e-12	2.12106e-12
	1042.21	2.4653e-12	3.87147e-12	3.64258e-12	2.97406e-12	4.11806e-12	4.37922e-12		1042.21	4.47376e-12	4.30924e-12	4.14372e-12	4.39728e-12	3.60306e-12	3.55856e-12	4.14868e-12	3.74459e-12		905	0.06277	0.05803	0.06472	0.06453	0.05858	0.0662	0.05501	0.05235		805	0.23308	0.21111	905	0.11205	1005	0.0403	805	0.19812	0.25973	0.19905	0.25287		1042.21	1.46443e-12	1.07788e-12	2.57041e-11	7.29532e-12	1.75619e-12	6.30199e-12	2.12298e-12
	1043.55	2.44187e-12	3.83785e-12	3.60994e-12	2.95034e-12	4.08406e-12	4.34196e-12		1043.55	4.42866e-12	4.26926e-12	4.10669e-12	4.35374e-12	3.57e-12	3.52197e-12	4.10957e-12	3.70718e-12		904	0.06366	0.05906	0.06574	0.06551	0.05933	0.0671	0.05608	0.05324		804	0.23496	0.21303	904	0.11356	1004	0.04185	804	0.19941	0.26117	0.20036	0.25401		1043.55	1.46149e-12	1.0734e-12	2.5363e-11	7.28599e-12	1.75686e-12	6.23775e-12	2.10473e-12
	1044.89	2.42405e-12	3.81924e-12	3.59001e-12	2.93635e-12	4.06123e-12	4.32125e-12		1044.89	4.41088e-12	4.25427e-12	4.09142e-12	4.33639e-12	3.558e-12	3.5059e-12	4.09649e-12	3.69309e-12		903	0.06451	0.06002	0.06665	0.06634	0.06015	0.06811	0.05692	0.05396		803	0.23675	0.21492	903	0.1151	1003	0.04063	803	0.20063	0.26249	0.20174	0.25512		1044.89	1.46297e-12	1.07894e-12	2.50968e-11	7.31098e-12	1.76907e-12	6.19944e-12	2.09607e-12
	1046.24	2.41195e-12	3.8093e-12	3.57967e-12	2.92681e-12	4.0446e-12	4.30907e-12		1046.24	4.40207e-12	4.24483e-12	4.08254e-12	4.32645e-12	3.55393e-12	3.50625e-12	4.09222e-12	3.69151e-12		902	0.06543	0.06099	0.06761	0.06745	0.06107	0.06917	0.05785	0.0547		802	0.23844	0.21688	902	0.11654	1002	0.04339	802	0.20181	0.26379	0.2033	0.25632		1046.24	1.47183e-12	1.09509e-12	2.48567e-11	7.3446e-12	1.7809e-12	6.1836e-12	2.09307e-12
	1047.58	2.40162e-12	3.79364e-12	3.56787e-12	2.91628e-12	4.02704e-12	4.29097e-12		1047.58	4.39034e-12	4.23317e-12	4.07202e-12	4.31272e-12	3.54679e-12	3.5059e-12	4.08372e-12	3.68663e-12		901	0.06646	0.06206	0.06875	0.06854	0.06202	0.07026	0.05896	0.05568		801	0.24022	0.21889	901	0.11814	1001	0.043	801	0.20317	0.26509	0.20458	0.25737		1047.58	1.48668e-12	1.10681e-12	2.45839e-11	7.37089e-12	1.79117e-12	6.15949e-12	2.09306e-12
	1048.92	2.40218e-12	3.79296e-12	3.57127e-12	2.91939e-12	4.03219e-12	4.29033e-12		1048.92	4.38937e-12	4.23766e-12	4.07606e-12	4.31489e-12	3.54963e-12	3.50874e-12	4.08466e-12	3.68976e-12		900	0.06731	0.06294	0.06977	0.06934	0.0629	0.07129	0.05985	0.05641		800	0.24203	0.22075	900	0.11977	1000	0.04351	800	0.20431	0.26642	0.20596	0.25837		1048.92	1.50369e-12	1.11934e-12	2.43948e-11	7.42662e-12	1.81264e-12	6.15677e-12	2.1087e-12
	1050.26	2.39137e-12	3.78479e-12	3.56559e-12	2.91656e-12	4.02348e-12	4.28011e-12		1050.26	4.37016e-12	4.2262e-12	4.06543e-12	4.30377e-12	3.5412e-12	3.494e-12	4.06867e-12	3.68163e-12		899	0.06842	0.0641	0.07087	0.07046	0.06386	0.07236	0.06098	0.05732		799	0.24374	0.22253	899	0.12126	999	0.04512	799	0.20552	0.26754	0.20734	0.25955		1050.26	1.51078e-12	1.1294e-12	2.42054e-11	7.46023e-12	1.82489e-12	6.14557e-12	2.11039e-12
	1051.6	2.36653e-12	3.75336e-12	3.53914e-12	2.89328e-12	3.98691e-12	4.24195e-12		1051.6	4.33736e-12	4.1909e-12	4.0358e-12	4.27325e-12	3.51447e-12	3.46423e-12	4.03691e-12	3.6535e-12		898	0.06923	0.06512	0.07172	0.07147	0.06468	0.07325	0.06195	0.05812		798	0.24564	0.22452	898	0.12289	998	0.04597	798	0.20669	0.26889	0.20853	0.26037		1051.6	1.51249e-12	1.13277e-12	2.39438e-11	7.4615e-12	1.82311e-12	6.10157e-12	2.09667e-12
	1052.94	2.3574e-12	3.73521e-12	3.52551e-12	2.87677e-12	3.97075e-12	4.22076e-12		1052.94	4.32708e-12	4.17217e-12	4.02116e-12	4.25907e-12	3.49983e-12	3.45314e-12	4.0242e-12	3.63772e-12		897	0.07017	0.06605	0.07275	0.0724	0.06558	0.07437	0.06298	0.05898		797	0.24735	0.22633	897	0.12444	997	0.04524	797	0.20782	0.26994	0.20979	0.26127		1052.94	1.52622e-12	1.14509e-12	2.37181e-11	7.50097e-12	1.83281e-12	6.07139e-12	2.10138e-12
	1054.29	2.35804e-12	3.73636e-12	3.52912e-12	2.87656e-12	3.9734e-12	4.22423e-12		1054.29	4.32007e-12	4.16357e-12	4.01133e-12	4.24775e-12	3.4925e-12	3.44919e-12	4.01341e-12	3.63152e-12		896	0.07126	0.0672	0.07392	0.07347	0.06672	0.07546	0.06401	0.05987		796	0.24885	0.22803	896	0.12613	996	0.0468	796	0.20886	0.27104	0.21098	0.26238		1054.29	1.54542e-12	1.16377e-12	2.35339e-11	7.55965e-12	1.8524e-12	6.06105e-12	2.11353e-12
	1055.63	2.35477e-12	3.73571e-12	3.53121e-12	2.87813e-12	3.97274e-12	4.22481e-12		1055.63	4.29807e-12	4.14928e-12	3.99502e-12	4.22657e-12	3.48123e-12	3.43924e-12	3.99418e-12	3.62156e-12		895	0.07219	0.06806	0.07489	0.07434	0.06747	0.0765	0.06482	0.06055		795	0.25108	0.23079	895	0.12776	995	0.04746	795	0.21015	0.27238	0.21249	0.26342		1055.63	1.55767e-12	1.17808e-12	2.33261e-11	7.60587e-12	1.86798e-12	6.05206e-12	2.11864e-12
	1056.97	2.35208e-12	3.73024e-12	3.52929e-12	2.87764e-12	3.97019e-12	4.21852e-12		1056.97	4.28198e-12	4.13887e-12	3.98384e-12	4.21518e-12	3.47192e-12	3.42987e-12	3.98468e-12	3.61082e-12		894	0.07323	0.06913	0.07606	0.07554	0.06852	0.07768	0.06591	0.06162		794	0.25274	0.23254	894	0.12933	994	0.04854	794	0.21135	0.27354	0.21411	0.26426		1056.97	1.57002e-12	1.19262e-12	2.30923e-11	7.65466e-12	1.88159e-12	6.03976e-12	2.12485e-12
	1058.32	2.34095e-12	3.71539e-12	3.51514e-12	2.86747e-12	3.95263e-12	4.20032e-12		1058.32	4.26762e-12	4.12147e-12	3.96743e-12	4.20146e-12	3.45524e-12	3.41128e-12	3.97054e-12	3.58969e-12		893	0.07434	0.07007	0.07722	0.07657	0.06956	0.07878	0.06681	0.0626		793	0.25461	0.23462	893	0.13113	993	0.04809	793	0.21253	0.27471	0.21545	0.26518		1058.32	1.58018e-12	1.20255e-12	2.28499e-11	7.68016e-12	1.89241e-12	6.01122e-12	2.12182e-12
	1059.66	2.31638e-12	3.68389e-12	3.48299e-12	2.84286e-12	3.91641e-12	4.1646e-12		1059.66	4.23393e-12	4.08387e-12	3.93458e-12	4.16631e-12	3.42531e-12	3.3794e-12	3.93449e-12	3.55625e-12		892	0.07536	0.0711	0.07832	0.07766	0.07051	0.07991	0.06782	0.06349		792	0.25631	0.23665	892	0.13274	992	0.04936	792	0.21373	0.27576	0.21668	0.2659		1059.66	1.58522e-12	1.20567e-12	2.25784e-11	7.67911e-12	1.89672e-12	5.96302e-12	2.10648e-12
	1061	2.29707e-12	3.65667e-12	3.45585e-12	2.8227e-12	3.88877e-12	4.13685e-12		1061	4.20292e-12	4.05365e-12	3.90766e-12	4.13568e-12	3.40144e-12	3.35727e-12	3.90452e-12	3.53597e-12		891	0.07622	0.07196	0.07934	0.07859	0.0714	0.08088	0.0687	0.06427		791	0.25803	0.2382	891	0.13437	991	0.05059	791	0.21467	0.27668	0.21794	0.26686		1061	1.59469e-12	1.21329e-12	2.23058e-11	7.69774e-12	1.90398e-12	5.92733e-12	2.10138e-12
	1062.35	2.28227e-12	3.63678e-12	3.43615e-12	2.80673e-12	3.86767e-12	4.11631e-12		1062.35	4.18331e-12	4.03932e-12	3.8915e-12	4.11754e-12	3.38871e-12	3.34611e-12	3.89083e-12	3.52534e-12		890	0.07729	0.07285	0.0804	0.07968	0.07245	0.08207	0.06966	0.06518		790	0.25948	0.23991	890	0.13607	990	0.05091	790	0.21554	0.27756	0.21903	0.26727		1062.35	1.60125e-12	1.22007e-12	2.20691e-11	7.71901e-12	1.90962e-12	5.90033e-12	2.10205e-12
	1063.69	2.26966e-12	3.61988e-12	3.42317e-12	2.7927e-12	3.85141e-12	4.09533e-12		1063.69	4.1702e-12	4.02973e-12	3.87996e-12	4.10561e-12	3.38225e-12	3.3374e-12	3.8838e-12	3.51554e-12		889	0.07844	0.07388	0.08172	0.08075	0.07344	0.08324	0.07051	0.0662		789	0.26091	0.24162	889	0.13778	989	0.05209	789	0.21656	0.27848	0.22008	0.26814		1063.69	1.60594e-12	1.22827e-12	2.18801e-11	7.73183e-12	1.91689e-12	5.87254e-12	2.09802e-12
	1065.04	2.27067e-12	3.62098e-12	3.42916e-12	2.79674e-12	3.85468e-12	4.09341e-12		1065.04	4.17383e-12	4.03024e-12	3.87758e-12	4.10469e-12	3.3807e-12	3.33658e-12	3.88278e-12	3.51721e-12		888	0.07944	0.0748	0.08279	0.08191	0.07444	0.08447	0.07141	0.06704		788	0.26239	0.24341	888	0.13939	988	0.0526	788	0.2175	0.27925	0.22122	0.2688		1065.04	1.62617e-12	1.25004e-12	2.1733e-11	7.77433e-12	1.94113e-12	5.87278e-12	2.10301e-12
	1066.38	2.2555e-12	3.59797e-12	3.4087e-12	2.78461e-12	3.82873e-12	4.06542e-12		1066.38	4.14478e-12	3.99763e-12	3.84342e-12	4.0698e-12	3.34898e-12	3.30831e-12	3.84868e-12	3.48707e-12		887	0.08058	0.07591	0.08409	0.08317	0.07549	0.08573	0.07246	0.06798		787	0.26375	0.2449	887	0.14119	987	0.05239	787	0.21853	0.28017	0.22218	0.26942		1066.38	1.63626e-12	1.26295e-12	2.14605e-11	7.78068e-12	1.95219e-12	5.83493e-12	2.09739e-12
	1067.73	2.21996e-12	3.54246e-12	3.35751e-12	2.74639e-12	3.7674e-12	4.00144e-12		1067.73	4.08332e-12	3.93391e-12	3.78329e-12	4.00903e-12	3.29501e-12	3.25401e-12	3.7929e-12	3.42797e-12		886	0.08165	0.07669	0.08517	0.08411	0.07651	0.08682	0.07336	0.06892		786	0.26521	0.24663	886	0.14294	986	0.05338	786	0.21939	0.28103	0.22326	0.27002		1067.73	1.62741e-12	1.26059e-12	2.10724e-11	7.73801e-12	1.94437e-12	5.7464e-12	2.07554e-12
	1069.07	2.20469e-12	3.5184e-12	3.33895e-12	2.72983e-12	3.74156e-12	3.9746e-12		1069.07	4.05952e-12	3.90981e-12	3.7651e-12	3.98941e-12	3.27693e-12	3.2327e-12	3.77465e-12	3.40725e-12		885	0.08262	0.07759	0.08617	0.08514	0.07735	0.08787	0.07411	0.06979		785	0.26665	0.24822	885	0.14464	985	0.05498	785	0.22027	0.2817	0.22432	0.27058		1069.07	1.63268e-12	1.26669e-12	2.08265e-11	7.74489e-12	1.9521e-12	5.71351e-12	2.06971e-12
	1070.42	2.20362e-12	3.52095e-12	3.34324e-12	2.73325e-12	3.74575e-12	3.97895e-12		1070.42	4.06084e-12	3.91589e-12	3.77376e-12	3.99321e-12	3.28429e-12	3.2399e-12	3.77638e-12	3.41324e-12		884	0.08377	0.07863	0.08741	0.08625	0.07852	0.08901	0.07515	0.0708		784	0.26795	0.24983	884	0.14619	984	0.05548	784	0.22114	0.28247	0.22533	0.27104		1070.42	1.64695e-12	1.27752e-12	2.06998e-11	7.78508e-12	1.96977e-12	5.72055e-12	2.07638e-12
	1071.76	2.19631e-12	3.51245e-12	3.33248e-12	2.72909e-12	3.73761e-12	3.96754e-12		1071.76	4.05354e-12	3.91266e-12	3.76853e-12	3.98842e-12	3.28409e-12	3.23923e-12	3.77079e-12	3.40867e-12		883	0.08479	0.07959	0.08869	0.08741	0.07956	0.09019	0.0761	0.07172		783	0.2692	0.25129	883	0.14813	983	0.056	783	0.22187	0.28308	0.22617	0.27175		1071.76	1.65747e-12	1.2881e-12	2.05144e-11	7.80947e-12	1.98244e-12	5.70395e-12	2.07714e-12
	1073.11	2.19218e-12	3.50609e-12	3.32209e-12	2.7229e-12	3.72953e-12	3.95508e-12		1073.11	4.05008e-12	3.90996e-12	3.76496e-12	3.99081e-12	3.28597e-12	3.23706e-12	3.77249e-12	3.40635e-12		882	0.08602	0.08064	0.08984	0.08846	0.08063	0.09133	0.07703	0.07263		782	0.27043	0.2528	882	0.14979	982	0.05692	782	0.22274	0.28383	0.22723	0.27214		1073.11	1.67345e-12	1.30772e-12	2.03131e-11	7.84523e-12	2.00089e-12	5.68555e-12	2.07748e-12
	1074.46	2.18217e-12	3.49608e-12	3.31243e-12	2.71211e-12	3.71605e-12	3.94212e-12		1074.46	4.03684e-12	3.89435e-12	3.75056e-12	3.97595e-12	3.27351e-12	3.22378e-12	3.75893e-12	3.39533e-12		881	0.08697	0.08148	0.09098	0.08947	0.08168	0.09251	0.078	0.07349		781	0.27172	0.25436	881	0.15161	981	0.05795	781	0.2233	0.28433	0.22813	0.27244		1074.46	1.68916e-12	1.32367e-12	2.01265e-11	7.87495e-12	2.01954e-12	5.66158e-12	2.07871e-12
	1075.8	2.15836e-12	3.46541e-12	3.28527e-12	2.68612e-12	3.6802e-12	3.90827e-12		1075.8	3.99734e-12	3.85586e-12	3.71269e-12	3.92928e-12	3.23695e-12	3.18775e-12	3.71999e-12	3.36501e-12		880	0.08818	0.0826	0.09222	0.09062	0.08276	0.09362	0.07906	0.07443		780	0.27287	0.25558	880	0.15337	980	0.05922	780	0.224	0.28484	0.22893	0.27293		1075.8	1.69137e-12	1.32658e-12	1.98949e-11	7.85963e-12	2.02434e-12	5.61674e-12	2.06947e-12
	1077.15	2.14073e-12	3.43598e-12	3.25816e-12	2.66166e-12	3.64904e-12	3.87424e-12		1077.15	3.96313e-12	3.82582e-12	3.68336e-12	3.89494e-12	3.21012e-12	3.162e-12	3.69124e-12	3.34272e-12		879	0.08933	0.08358	0.09349	0.09169	0.08378	0.09485	0.07998	0.07529		779	0.27406	0.25712	879	0.15515	979	0.05983	779	0.22475	0.28543	0.22978	0.27332		1077.15	1.69553e-12	1.33283e-12	1.96538e-11	7.84704e-12	2.03106e-12	5.58207e-12	2.06186e-12
	1078.5	2.12973e-12	3.41494e-12	3.24191e-12	2.64738e-12	3.63213e-12	3.85025e-12		1078.5	3.95559e-12	3.81638e-12	3.67465e-12	3.88812e-12	3.20276e-12	3.15765e-12	3.68078e-12	3.33563e-12		878	0.09048	0.08474	0.09484	0.09294	0.08509	0.09629	0.08103	0.07645		778	0.27532	0.25856	878	0.157	978	0.06142	778	0.22542	0.28592	0.2305	0.27385		1078.5	1.71411e-12	1.34852e-12	1.94403e-11	7.86408e-12	2.04781e-12	5.55422e-12	2.06271e-12
	1079.85	2.12312e-12	3.40596e-12	3.23676e-12	2.64455e-12	3.6237e-12	3.83982e-12		1079.85	3.9566e-12	3.81468e-12	3.67403e-12	3.88673e-12	3.20231e-12	3.16025e-12	3.67771e-12	3.33194e-12		877	0.09179	0.08583	0.09614	0.09412	0.08614	0.0973	0.08213	0.0773		777	0.2764	0.25981	877	0.15877	977	0.06226	777	0.22611	0.28642	0.23149	0.27407		1079.85	1.73088e-12	1.36401e-12	1.92487e-11	7.88235e-12	2.06438e-12	5.52824e-12	2.06057e-12
	1081.19	2.12329e-12	3.40956e-12	3.24044e-12	2.65163e-12	3.62091e-12	3.84145e-12		1081.19	3.94039e-12	3.80218e-12	3.66113e-12	3.87178e-12	3.1924e-12	3.15242e-12	3.66687e-12	3.31453e-12		876	0.093	0.0869	0.09743	0.09518	0.08737	0.09873	0.08335	0.07833		776	0.27746	0.2612	876	0.16055	976	0.06417	776	0.22676	0.28674	0.23217	0.27422		1081.19	1.73945e-12	1.37677e-12	1.90765e-11	7.89868e-12	2.0769e-12	5.51809e-12	2.05569e-12
	1082.54	2.1104e-12	3.39059e-12	3.22449e-12	2.64037e-12	3.59849e-12	3.81992e-12		1082.54	3.9005e-12	3.76888e-12	3.62965e-12	3.83822e-12	3.16384e-12	3.12216e-12	3.63582e-12	3.28247e-12		875	0.09407	0.08797	0.09863	0.09623	0.0884	0.09978	0.0842	0.07917		775	0.27857	0.26269	875	0.16229	975	0.06452	775	0.22768	0.28731	0.23298	0.27455		1082.54	1.74193e-12	1.38225e-12	1.88746e-11	7.89245e-12	2.08101e-12	5.49178e-12	2.04644e-12
	1083.89	2.08754e-12	3.35287e-12	3.19222e-12	2.61241e-12	3.56328e-12	3.78279e-12		1083.89	3.8591e-12	3.72839e-12	3.59635e-12	3.80052e-12	3.13367e-12	3.08781e-12	3.59973e-12	3.25585e-12		874	0.09521	0.08892	0.0997	0.09736	0.08944	0.10105	0.08526	0.08025		774	0.2797	0.26397	874	0.16403	974	0.06636	774	0.22809	0.28761	0.23364	0.27482		1083.89	1.74321e-12	1.38061e-12	1.8627e-11	7.8654e-12	2.07993e-12	5.44405e-12	2.03746e-12
	1085.24	2.07757e-12	3.33468e-12	3.17566e-12	2.60019e-12	3.54703e-12	3.76719e-12		1085.24	3.84631e-12	3.70756e-12	3.57754e-12	3.78266e-12	3.12013e-12	3.07022e-12	3.58361e-12	3.24083e-12		873	0.09627	0.08997	0.10103	0.0985	0.09046	0.10217	0.08625	0.0812		773	0.28051	0.26534	873	0.16582	973	0.06803	773	0.2287	0.28793	0.23452	0.27497		1085.24	1.75405e-12	1.39021e-12	1.84199e-11	7.87146e-12	2.09057e-12	5.4197e-12	2.04091e-12
	1086.59	2.07656e-12	3.33547e-12	3.17628e-12	2.60191e-12	3.54735e-12	3.76803e-12		1086.59	3.85331e-12	3.70973e-12	3.57533e-12	3.78478e-12	3.12001e-12	3.06914e-12	3.58572e-12	3.23567e-12		872	0.09759	0.09116	0.10241	0.09981	0.09175	0.10355	0.08731	0.08217		772	0.28164	0.2666	872	0.16762	972	0.06715	772	0.22922	0.28828	0.23516	0.27508		1086.59	1.77151e-12	1.41093e-12	1.82899e-11	7.90675e-12	2.11346e-12	5.42369e-12	2.04907e-12
	1087.93	2.0766e-12	3.33984e-12	3.18019e-12	2.60414e-12	3.55137e-12	3.77111e-12		1087.93	3.85714e-12	3.71728e-12	3.58052e-12	3.79004e-12	3.12338e-12	3.07438e-12	3.59119e-12	3.23814e-12		871	0.0987	0.09213	0.10353	0.10082	0.09285	0.10479	0.08831	0.08311		771	0.28256	0.26789	871	0.16937	971	0.06856	771	0.2299	0.28851	0.23589	0.27525		1087.93	1.79341e-12	1.43146e-12	1.8195e-11	7.94873e-12	2.13619e-12	5.42668e-12	2.05419e-12
	1089.29	2.07701e-12	3.34349e-12	3.18232e-12	2.60629e-12	3.55493e-12	3.77502e-12		1089.29	3.8623e-12	3.72051e-12	3.58484e-12	3.79266e-12	3.12576e-12	3.07875e-12	3.59615e-12	3.23891e-12		870	0.09992	0.09323	0.10487	0.10212	0.09399	0.10605	0.08937	0.08417		770	0.28368	0.26915	870	0.17124	970	0.07133	770	0.23042	0.28881	0.23646	0.27543		1089.29	1.82096e-12	1.4531e-12	1.81061e-11	7.99581e-12	2.15992e-12	5.42633e-12	2.06396e-12
	1090.63	2.06538e-12	3.32932e-12	3.16802e-12	2.5946e-12	3.53859e-12	3.75799e-12		1090.63	3.84829e-12	3.70217e-12	3.56628e-12	3.7746e-12	3.10985e-12	3.06219e-12	3.58158e-12	3.2195e-12		869	0.10103	0.09431	0.10619	0.1032	0.09508	0.10725	0.09043	0.08515		769	0.28469	0.27041	869	0.17299	969	0.07286	769	0.23098	0.28897	0.23708	0.27551		1090.63	1.83427e-12	1.46407e-12	1.79553e-11	7.99088e-12	2.17379e-12	5.40555e-12	2.06254e-12
	1091.98	2.03686e-12	3.28601e-12	3.12753e-12	2.56321e-12	3.4927e-12	3.71043e-12		1091.98	3.79739e-12	3.65715e-12	3.52067e-12	3.72824e-12	3.07005e-12	3.02022e-12	3.53765e-12	3.17788e-12		868	0.10242	0.09556	0.10753	0.10449	0.09644	0.10865	0.0916	0.08628		768	0.28546	0.27168	868	0.17488	968	0.07237	768	0.23153	0.28924	0.23769	0.27569		1091.98	1.82885e-12	1.46028e-12	1.7693e-11	7.93071e-12	2.16661e-12	5.34251e-12	2.03953e-12
	1093.33	2.01385e-12	3.24984e-12	3.09506e-12	2.53843e-12	3.45563e-12	3.67179e-12		1093.33	3.75595e-12	3.62242e-12	3.48852e-12	3.69424e-12	3.04134e-12	2.99318e-12	3.50435e-12	3.15283e-12		867	0.10357	0.09656	0.10888	0.10569	0.09757	0.10987	0.09263	0.08728		767	0.28641	0.27285	867	0.17664	967	0.07537	767	0.232	0.28927	0.23828	0.2757		1093.33	1.83375e-12	1.46574e-12	1.74409e-11	7.91127e-12	2.16831e-12	5.28874e-12	2.02844e-12
	1094.68	2.00732e-12	3.2431e-12	3.08949e-12	2.52872e-12	3.44763e-12	3.65921e-12		1094.68	3.74309e-12	3.61137e-12	3.47886e-12	3.68611e-12	3.03324e-12	2.98511e-12	3.49347e-12	3.14889e-12		866	0.1048	0.09757	0.11008	0.10682	0.09871	0.11122	0.09367	0.08819		766	0.28747	0.2742	866	0.17865	966	0.07579	766	0.23239	0.28942	0.23897	0.27559		1094.68	1.85015e-12	1.48417e-12	1.72784e-11	7.92406e-12	2.18742e-12	5.26587e-12	2.03258e-12
	1096.03	2.00788e-12	3.2462e-12	3.09311e-12	2.52775e-12	3.45028e-12	3.65964e-12		1096.03	3.73356e-12	3.60498e-12	3.47163e-12	3.68027e-12	3.02616e-12	2.97661e-12	3.48277e-12	3.13966e-12		865	0.10599	0.0987	0.11132	0.108	0.09977	0.11241	0.09473	0.0891		765	0.28838	0.27572	865	0.18048	965	0.07769	765	0.23301	0.28957	0.23969	0.27555		1096.03	1.86339e-12	1.50046e-12	1.71566e-11	7.92951e-12	2.20334e-12	5.25419e-12	2.03341e-12
	1097.38	2.00543e-12	3.23933e-12	3.08996e-12	2.52789e-12	3.44465e-12	3.65584e-12		1097.38	3.72392e-12	3.5943e-12	3.46195e-12	3.66907e-12	3.01561e-12	2.96932e-12	3.47118e-12	3.12576e-12		864	0.10721	0.09974	0.11269	0.10922	0.10093	0.11363	0.09574	0.09015		764	0.2894	0.27699	864	0.18235	964	0.07823	764	0.23336	0.28962	0.24026	0.2754		1097.38	1.87628e-12	1.51486e-12	1.7019e-11	7.93751e-12	2.21684e-12	5.24416e-12	2.03392e-12
	1098.74	1.98213e-12	3.20135e-12	3.05801e-12	2.50132e-12	3.40651e-12	3.61754e-12		1098.74	3.6966e-12	3.5621e-12	3.43129e-12	3.63554e-12	2.98573e-12	2.94057e-12	3.44224e-12	3.09373e-12		863	0.10831	0.1008	0.11398	0.11031	0.10208	0.11499	0.09683	0.09111		763	0.29034	0.27831	863	0.1842	963	0.07994	763	0.23386	0.28972	0.24094	0.27543		1098.74	1.87887e-12	1.52254e-12	1.67784e-11	7.89885e-12	2.21699e-12	5.19407e-12	2.0231e-12
	1100.09	1.94673e-12	3.14833e-12	3.00876e-12	2.4571e-12	3.35086e-12	3.56e-12		1100.09	3.64736e-12	3.51152e-12	3.38092e-12	3.58259e-12	2.94001e-12	2.89278e-12	3.39592e-12	3.04907e-12		862	0.10954	0.10191	0.11521	0.11165	0.10323	0.11622	0.09789	0.09217		762	0.29123	0.27975	862	0.18608	962	0.0819	762	0.23427	0.28969	0.24154	0.27527		1100.09	1.87073e-12	1.52145e-12	1.64915e-11	7.82541e-12	2.20715e-12	5.11731e-12	2.00096e-12
	1101.44	1.92559e-12	3.11909e-12	2.97934e-12	2.43327e-12	3.3169e-12	3.52387e-12		1101.44	3.61443e-12	3.47906e-12	3.34914e-12	3.5511e-12	2.91517e-12	2.86591e-12	3.3668e-12	3.0244e-12		861	0.11084	0.10308	0.1166	0.11285	0.10449	0.11761	0.09907	0.0932		761	0.29207	0.28108	861	0.18796	961	0.08247	761	0.23475	0.28963	0.24212	0.27512		1101.44	1.87065e-12	1.52553e-12	1.62786e-11	7.7837e-12	2.2133e-12	5.06976e-12	1.98727e-12
	1102.79	1.91614e-12	3.10658e-12	2.96695e-12	2.42836e-12	3.2998e-12	3.50496e-12		1102.79	3.60753e-12	3.47175e-12	3.34269e-12	3.54597e-12	2.91233e-12	2.86194e-12	3.35892e-12	3.01613e-12		860	0.11211	0.10413	0.11796	0.11412	0.10564	0.11902	0.10016	0.09423		760	0.29288	0.2821	860	0.18985	960	0.0846	760	0.23499	0.28955	0.24228	0.27477		1102.79	1.87933e-12	1.53474e-12	1.61026e-11	7.76554e-12	2.22515e-12	5.04658e-12	1.98211e-12
	1104.14	1.91315e-12	3.09846e-12	2.9619e-12	2.42763e-12	3.29236e-12	3.49768e-12		1104.14	3.60622e-12	3.4695e-12	3.3404e-12	3.54191e-12	2.90969e-12	2.85923e-12	3.35491e-12	3.00909e-12		859	0.11335	0.10533	0.11929	0.11543	0.10678	0.12022	0.10128	0.09526		759	0.29341	0.28309	859	0.19184	959	0.0863	759	0.23535	0.28939	0.24295	0.27457		1104.14	1.89355e-12	1.54539e-12	1.5955e-11	7.75425e-12	2.236e-12	5.04062e-12	1.98186e-12
	1105.49	1.9146e-12	3.09442e-12	2.96083e-12	2.42536e-12	3.29246e-12	3.49858e-12		1105.49	3.59613e-12	3.45998e-12	3.32981e-12	3.52964e-12	2.90122e-12	2.85145e-12	3.34458e-12	3.00076e-12		858	0.11456	0.1064	0.12059	0.11658	0.10796	0.12167	0.10224	0.09633		758	0.29403	0.28423	858	0.19369	958	0.08675	758	0.23558	0.28917	0.2433	0.27428		1105.49	1.91155e-12	1.56064e-12	1.58296e-11	7.73527e-12	2.25123e-12	5.03773e-12	1.98542e-12
	1106.85	1.89805e-12	3.06947e-12	2.93475e-12	2.40292e-12	3.26513e-12	3.4683e-12		1106.85	3.55921e-12	3.42236e-12	3.29217e-12	3.49188e-12	2.87091e-12	2.82299e-12	3.30945e-12	2.97264e-12		857	0.11589	0.10746	0.12202	0.11783	0.1091	0.12302	0.10337	0.09738		757	0.29466	0.28511	857	0.19552	957	0.0877	757	0.23572	0.28896	0.24357	0.27412		1106.85	1.91667e-12	1.5683e-12	1.56063e-11	7.66559e-12	2.25037e-12	4.98447e-12	1.97517e-12
	1108.2	1.86169e-12	3.02117e-12	2.88432e-12	2.36266e-12	3.20951e-12	3.40801e-12		1108.2	3.50205e-12	3.3624e-12	3.23858e-12	3.435e-12	2.82402e-12	2.77575e-12	3.25643e-12	2.92448e-12		856	0.11701	0.1086	0.12329	0.11908	0.11024	0.12418	0.10444	0.09835		756	0.29515	0.28602	856	0.19737	956	0.09095	756	0.23589	0.28867	0.24395	0.27369		1108.2	1.90575e-12	1.5636e-12	1.52959e-11	7.55633e-12	2.23465e-12	4.89875e-12	1.94904e-12
	1109.55	1.8332e-12	2.98037e-12	2.84628e-12	2.33132e-12	3.16591e-12	3.36174e-12		1109.55	3.45482e-12	3.31357e-12	3.19711e-12	3.38884e-12	2.78788e-12	2.73742e-12	3.21278e-12	2.8837e-12		855	0.11841	0.10975	0.12468	0.12025	0.11147	0.12559	0.10557	0.09949		755	0.29574	0.28703	855	0.19922	955	0.09206	755	0.23604	0.28838	0.24399	0.27325		1109.55	1.895e-12	1.55949e-12	1.50241e-11	7.46509e-12	2.22713e-12	4.83436e-12	1.92424e-12
	1110.91	1.81558e-12	2.95278e-12	2.82263e-12	2.30938e-12	3.138e-12	3.33151e-12		1110.91	3.41643e-12	3.27654e-12	3.15941e-12	3.34949e-12	2.75794e-12	2.70461e-12	3.17425e-12	2.8498e-12		854	0.11953	0.11079	0.12593	0.12149	0.11274	0.1269	0.10665	0.10042		754	0.29619	0.28783	854	0.20113	954	0.09389	754	0.23614	0.28805	0.24417	0.27277		1110.91	1.89096e-12	1.55921e-12	1.47962e-11	7.40902e-12	2.22855e-12	4.78592e-12	1.90746e-12
	1112.26	1.79967e-12	2.93023e-12	2.80212e-12	2.29096e-12	3.11304e-12	3.3063e-12		1112.26	3.38259e-12	3.25087e-12	3.13018e-12	3.31852e-12	2.73427e-12	2.68044e-12	3.14578e-12	2.82495e-12		853	0.12084	0.11199	0.12726	0.12279	0.11382	0.1282	0.10777	0.1015		753	0.29666	0.28869	853	0.20298	953	0.09801	753	0.23626	0.28758	0.24431	0.27236		1112.26	1.89552e-12	1.56467e-12	1.45827e-11	7.37659e-12	2.23349e-12	4.74967e-12	1.89948e-12
	1113.61	1.78389e-12	2.90802e-12	2.78037e-12	2.27604e-12	3.08866e-12	3.27841e-12		1113.61	3.35674e-12	3.23409e-12	3.1116e-12	3.29782e-12	2.71763e-12	2.6689e-12	3.12981e-12	2.81196e-12		852	0.12201	0.11298	0.12864	0.1239	0.11502	0.12953	0.10874	0.10249		752	0.29703	0.28935	852	0.20486	952	0.10124	752	0.23641	0.28725	0.24447	0.2719		1113.61	1.90319e-12	1.57262e-12	1.43506e-11	7.34193e-12	2.23349e-12	4.71505e-12	1.89185e-12
	1114.97	1.7556e-12	2.86013e-12	2.73481e-12	2.24196e-12	3.04074e-12	3.22136e-12		1114.97	3.31015e-12	3.18755e-12	3.06726e-12	3.25161e-12	2.67722e-12	2.6331e-12	3.086e-12	2.77394e-12		851	0.12336	0.11418	0.12995	0.12531	0.11634	0.13094	0.10991	0.10372		751	0.29736	0.29032	851	0.2066	951	0.10083	751	0.23644	0.28681	0.24456	0.27132		1114.97	1.89102e-12	1.56707e-12	1.39977e-11	7.26131e-12	2.21605e-12	4.63707e-12	1.86557e-12
	1116.32	1.71805e-12	2.7915e-12	2.67301e-12	2.19059e-12	2.97163e-12	3.14873e-12		1116.32	3.24077e-12	3.11486e-12	3.0026e-12	3.18199e-12	2.61944e-12	2.57632e-12	3.01658e-12	2.71436e-12		850	0.12462	0.1153	0.13132	0.12655	0.11747	0.13226	0.111	0.10462		750	0.29745	0.29105	850	0.20839	950	0.10021	750	0.23646	0.28629	0.24449	0.27092		1116.32	1.86385e-12	1.55079e-12	1.3585e-11	7.15181e-12	2.19211e-12	4.53372e-12	1.82764e-12
	1117.68	1.69522e-12	2.75296e-12	2.63698e-12	2.15999e-12	2.93114e-12	3.10876e-12		1117.68	3.19842e-12	3.0746e-12	2.96618e-12	3.14155e-12	2.58739e-12	2.54566e-12	2.97784e-12	2.6815e-12		849	0.12588	0.11644	0.13272	0.12775	0.11866	0.13365	0.11225	0.10569		749	0.29785	0.29159	849	0.21014	949	0.10193	749	0.23643	0.2858	0.24448	0.27027		1117.68	1.85473e-12	1.54786e-12	1.32821e-11	7.07047e-12	2.18419e-12	4.47503e-12	1.80959e-12
	1119.03	1.68939e-12	2.74672e-12	2.62978e-12	2.15228e-12	2.92366e-12	3.09955e-12		1119.03	3.18689e-12	3.06425e-12	2.95321e-12	3.12805e-12	2.57278e-12	2.5349e-12	2.9667e-12	2.66706e-12		848	0.12709	0.11748	0.134	0.12894	0.1198	0.13484	0.1132	0.10672		748	0.29815	0.29234	848	0.21201	948	0.10313	748	0.23637	0.28515	0.24448	0.26959		1119.03	1.86466e-12	1.5615e-12	1.30666e-11	7.01175e-12	2.19525e-12	4.4624e-12	1.81066e-12
	1120.39	1.68369e-12	2.73701e-12	2.62262e-12	2.14439e-12	2.91338e-12	3.08729e-12		1120.39	3.16772e-12	3.04176e-12	2.93067e-12	3.10459e-12	2.54975e-12	2.51341e-12	2.94519e-12	2.6436e-12		847	0.12833	0.11866	0.1353	0.13019	0.12102	0.13624	0.11428	0.10775		747	0.29835	0.29294	847	0.21364	947	0.10501	747	0.23647	0.28457	0.24428	0.26901		1120.39	1.87284e-12	1.5718e-12	1.28353e-11	6.9346e-12	2.20733e-12	4.44803e-12	1.80653e-12
	1121.74	1.67028e-12	2.71485e-12	2.60261e-12	2.12857e-12	2.89009e-12	3.06046e-12		1121.74	3.13443e-12	3.00941e-12	2.90113e-12	3.07322e-12	2.52311e-12	2.48282e-12	2.91651e-12	2.6115e-12		846	0.12942	0.11967	0.13672	0.13142	0.12207	0.1375	0.11541	0.10875		746	0.29849	0.29349	846	0.21543	946	0.10645	746	0.23627	0.28394	0.24422	0.26834		1121.74	1.87373e-12	1.57502e-12	1.25525e-11	6.8507e-12	2.21041e-12	4.41511e-12	1.79346e-12
	1123.1	1.64336e-12	2.67294e-12	2.56163e-12	2.09609e-12	2.84747e-12	3.01169e-12		1123.1	3.08837e-12	2.96706e-12	2.86028e-12	3.02994e-12	2.48781e-12	2.4436e-12	2.87624e-12	2.57018e-12		845	0.1307	0.12065	0.13783	0.13264	0.12317	0.1388	0.11639	0.10975		745	0.29854	0.29408	845	0.21719	945	0.10858	745	0.23622	0.28324	0.24413	0.26765		1123.1	1.86123e-12	1.56752e-12	1.22e-11	6.77416e-12	2.1958e-12	4.35149e-12	1.76961e-12
	1124.45	1.60496e-12	2.61286e-12	2.50404e-12	2.04753e-12	2.78487e-12	2.94389e-12		1124.45	3.0298e-12	2.91082e-12	2.80531e-12	2.9686e-12	2.44354e-12	2.39696e-12	2.82129e-12	2.52404e-12		844	0.13199	0.12193	0.13929	0.13391	0.12445	0.14018	0.11751	0.11088		744	0.29851	0.29458	844	0.21894	944	0.10952	744	0.23605	0.28246	0.24405	0.2667		1124.45	1.8354e-12	1.54711e-12	1.17751e-11	6.68996e-12	2.16193e-12	4.25297e-12	1.73336e-12
	1125.81	1.57447e-12	2.56284e-12	2.45673e-12	2.00826e-12	2.72986e-12	2.88746e-12		1125.81	2.98027e-12	2.8637e-12	2.7613e-12	2.9181e-12	2.40785e-12	2.36059e-12	2.77597e-12	2.48716e-12		843	0.13328	0.12305	0.14058	0.13518	0.1256	0.14153	0.11867	0.11198		743	0.29861	0.295	843	0.22075	943	0.11235	743	0.2358	0.28176	0.24381	0.26602		1125.81	1.81458e-12	1.5309e-12	1.13361e-11	6.62477e-12	2.13385e-12	4.16337e-12	1.70074e-12
	1127.17	1.5544e-12	2.53074e-12	2.42637e-12	1.98607e-12	2.69545e-12	2.85311e-12		1127.17	2.94349e-12	2.82889e-12	2.72855e-12	2.8872e-12	2.37981e-12	2.33456e-12	2.74026e-12	2.45913e-12		842	0.13439	0.12412	0.14188	0.13632	0.12672	0.14281	0.1197	0.11293		742	0.2986	0.29544	842	0.22254	942	0.11433	742	0.23557	0.28087	0.24383	0.26516		1127.17	1.80425e-12	1.52579e-12	1.09298e-11	6.5899e-12	2.119e-12	4.10705e-12	1.67723e-12
	1128.52	1.53777e-12	2.50611e-12	2.40335e-12	1.96749e-12	2.66921e-12	2.82585e-12		1128.52	2.91274e-12	2.79928e-12	2.69732e-12	2.86176e-12	2.35404e-12	2.31048e-12	2.71096e-12	2.43199e-12		841	0.13582	0.12522	0.14322	0.13774	0.12801	0.14421	0.12084	0.11396		741	0.29862	0.29579	841	0.22425	941	0.11593	741	0.23529	0.28017	0.24349	0.26425		1128.52	1.80115e-12	1.52972e-12	1.05413e-11	6.56653e-12	2.10969e-12	4.06477e-12	1.66171e-12
	1129.88	1.52185e-12	2.47886e-12	2.37871e-12	1.94421e-12	2.63847e-12	2.79407e-12		1129.88	2.8862e-12	2.77307e-12	2.66923e-12	2.83569e-12	2.3304e-12	2.2879e-12	2.68771e-12	2.40537e-12		840	0.13688	0.12631	0.14444	0.13888	0.12911	0.14547	0.12182	0.11493		740	0.29849	0.29622	840	0.22575	940	0.11762	740	0.23503	0.2793	0.24317	0.26341		1129.88	1.80088e-12	1.53406e-12	1.01552e-11	6.53539e-12	2.10143e-12	4.01983e-12	1.65366e-12
	1131.24	1.4962e-12	2.43752e-12	2.33933e-12	1.91026e-12	2.59294e-12	2.74752e-12		1131.24	2.84223e-12	2.72985e-12	2.62776e-12	2.78963e-12	2.2942e-12	2.25134e-12	2.64495e-12	2.36646e-12		839	0.13816	0.12748	0.14588	0.14016	0.13029	0.14686	0.12294	0.116		739	0.29847	0.29649	839	0.22753	939	0.11998	739	0.23474	0.27818	0.24306	0.26245		1131.24	1.78645e-12	1.52192e-12	9.76165e-12	6.44164e-12	2.08035e-12	3.9554e-12	1.63336e-12
	1132.6	1.46367e-12	2.38974e-12	2.29063e-12	1.87155e-12	2.53966e-12	2.69179e-12		1132.6	2.78298e-12	2.67047e-12	2.5716e-12	2.72637e-12	2.24455e-12	2.20002e-12	2.58685e-12	2.31714e-12		838	0.13942	0.12853	0.14716	0.14134	0.13142	0.1481	0.12402	0.11702		738	0.29816	0.2966	838	0.22921	938	0.12315	738	0.23432	0.27727	0.2427	0.26162		1132.6	1.76376e-12	1.50163e-12	9.39117e-12	6.3038e-12	2.05204e-12	3.87669e-12	1.59907e-12
	1133.95	1.44058e-12	2.35587e-12	2.25409e-12	1.84323e-12	2.50164e-12	2.65237e-12		1133.95	2.73828e-12	2.62514e-12	2.53035e-12	2.6796e-12	2.20554e-12	2.16179e-12	2.54514e-12	2.28189e-12		837	0.14072	0.12959	0.14848	0.14251	0.13251	0.14943	0.1251	0.11809		737	0.29795	0.297	837	0.23084	937	0.12574	737	0.23404	0.27641	0.24247	0.2606		1133.95	1.75589e-12	1.49576e-12	9.12345e-12	6.21361e-12	2.04e-12	3.82398e-12	1.57701e-12
	1135.31	1.42475e-12	2.32889e-12	2.22689e-12	1.82101e-12	2.47416e-12	2.62371e-12		1135.31	2.70377e-12	2.59035e-12	2.50099e-12	2.64548e-12	2.17436e-12	2.13478e-12	2.51275e-12	2.25214e-12		836	0.14179	0.13067	0.14979	0.14375	0.13368	0.15073	0.12609	0.11912		736	0.29759	0.29705	836	0.23242	936	0.1271	736	0.23358	0.27536	0.24203	0.25968		1135.31	1.75361e-12	1.49616e-12	8.9571e-12	6.15612e-12	2.03396e-12	3.78564e-12	1.5636e-12
	1136.67	1.40714e-12	2.29871e-12	2.20017e-12	1.79701e-12	2.44375e-12	2.5906e-12		1136.67	2.66823e-12	2.55279e-12	2.46647e-12	2.61272e-12	2.1427e-12	2.10539e-12	2.47884e-12	2.21591e-12		835	0.14298	0.13179	0.15096	0.14488	0.13469	0.15198	0.12712	0.12003		735	0.29731	0.29716	835	0.23412	935	0.12986	735	0.23314	0.27433	0.24156	0.25873		1136.67	1.74846e-12	1.49281e-12	8.87181e-12	6.08892e-12	2.02127e-12	3.73424e-12	1.54571e-12
	1138.03	1.39064e-12	2.27426e-12	2.17814e-12	1.77593e-12	2.41458e-12	2.56044e-12		1138.03	2.63808e-12	2.51972e-12	2.43475e-12	2.5869e-12	2.11892e-12	2.0803e-12	2.45115e-12	2.18578e-12		834	0.14429	0.13297	0.15227	0.14622	0.13582	0.15335	0.12821	0.12113		734	0.29696	0.29721	834	0.23572	934	0.13136	734	0.23268	0.27335	0.24126	0.25763		1138.03	1.74696e-12	1.49283e-12	8.89634e-12	6.01588e-12	2.00734e-12	3.6878e-12	1.53009e-12
	1139.39	1.36939e-12	2.23982e-12	2.14466e-12	1.74746e-12	2.3756e-12	2.51902e-12		1139.39	2.59852e-12	2.47859e-12	2.39561e-12	2.54744e-12	2.0848e-12	2.04673e-12	2.4131e-12	2.14975e-12		833	0.14543	0.13404	0.15357	0.14732	0.13699	0.15455	0.1293	0.12215		733	0.29642	0.29733	833	0.23736	933	0.13544	733	0.23228	0.27224	0.24085	0.25673		1139.39	1.73508e-12	1.49018e-12	8.97409e-12	5.90051e-12	1.98935e-12	3.63384e-12	1.51082e-12
	1140.74	1.33588e-12	2.18231e-12	2.08811e-12	1.70472e-12	2.31912e-12	2.45504e-12		1140.74	2.54084e-12	2.42485e-12	2.34462e-12	2.4872e-12	2.03479e-12	1.99837e-12	2.35944e-12	2.09959e-12		832	0.14667	0.13522	0.15484	0.14862	0.13809	0.15585	0.13034	0.12302		732	0.29619	0.29726	832	0.2389	932	0.13586	732	0.2317	0.27107	0.24027	0.25563		1140.74	1.70575e-12	1.47931e-12	9.0381e-12	5.71977e-12	1.96533e-12	3.54881e-12	1.48193e-12
	1142.1	1.30248e-12	2.12912e-12	2.03611e-12	1.66488e-12	2.26428e-12	2.39362e-12		1142.1	2.48837e-12	2.37916e-12	2.30246e-12	2.43467e-12	1.99668e-12	1.95905e-12	2.31406e-12	2.05621e-12		831	0.1479	0.13635	0.15618	0.14979	0.13921	0.15711	0.13134	0.12408		731	0.29562	0.29726	831	0.2405	931	0.1371	731	0.23119	0.26996	0.23985	0.25448		1142.1	1.68006e-12	1.47136e-12	9.12866e-12	5.52127e-12	1.94051e-12	3.46186e-12	1.45602e-12
	1143.46	1.27991e-12	2.09387e-12	2.0046e-12	1.6362e-12	2.22461e-12	2.35164e-12		1143.46	2.44944e-12	2.34227e-12	2.26701e-12	2.39701e-12	1.97017e-12	1.92934e-12	2.28039e-12	2.02097e-12		830	0.14905	0.13751	0.15737	0.15095	0.14037	0.15838	0.13234	0.12504		730	0.29492	0.29716	830	0.24198	930	0.13887	730	0.23064	0.26877	0.23926	0.25329		1143.46	1.66834e-12	1.47049e-12	9.24085e-12	5.3353e-12	1.92355e-12	3.4026e-12	1.43514e-12
	1144.82	1.26637e-12	2.06982e-12	1.98334e-12	1.61858e-12	2.19944e-12	2.32505e-12		1144.82	2.41667e-12	2.30801e-12	2.23264e-12	2.36686e-12	1.94322e-12	1.90219e-12	2.25145e-12	1.9915e-12		829	0.15028	0.13876	0.1587	0.15221	0.14153	0.15971	0.13347	0.12603		729	0.29428	0.29695	829	0.24352	929	0.14147	729	0.23001	0.26752	0.2387	0.25225		1144.82	1.66233e-12	1.47385e-12	9.32407e-12	5.16363e-12	1.91435e-12	3.3591e-12	1.41543e-12
	1146.18	1.25748e-12	2.05748e-12	1.96891e-12	1.61043e-12	2.18546e-12	2.30889e-12		1146.18	2.39626e-12	2.28786e-12	2.21333e-12	2.34968e-12	1.92393e-12	1.88714e-12	2.23321e-12	1.9761e-12		828	0.15161	0.14003	0.16001	0.15335	0.14263	0.16106	0.13446	0.12704		728	0.29374	0.29662	828	0.24498	928	0.14308	728	0.22947	0.26626	0.23804	0.25117		1146.18	1.65927e-12	1.47923e-12	9.40532e-12	5.03083e-12	1.90952e-12	3.32848e-12	1.40192e-12
	1147.54	1.23828e-12	2.03044e-12	1.9402e-12	1.58871e-12	2.15624e-12	2.27564e-12		1147.54	2.36802e-12	2.26269e-12	2.18938e-12	2.32121e-12	1.90085e-12	1.86513e-12	2.20426e-12	1.95269e-12		827	0.15272	0.1413	0.16121	0.15457	0.1438	0.16226	0.13555	0.12803		727	0.2931	0.29653	827	0.24651	927	0.14385	727	0.22878	0.26502	0.23741	0.24983		1147.54	1.64996e-12	1.47035e-12	9.42615e-12	4.90695e-12	1.89313e-12	3.29036e-12	1.38333e-12
	1148.9	1.21182e-12	1.9864e-12	1.89823e-12	1.55347e-12	2.11285e-12	2.22893e-12		1148.9	2.32626e-12	2.22198e-12	2.1517e-12	2.27599e-12	1.86967e-12	1.83145e-12	2.16187e-12	1.91941e-12		826	0.15396	0.14232	0.16262	0.15577	0.14482	0.16349	0.13657	0.12901		726	0.29239	0.29618	826	0.24798	926	0.14683	726	0.22813	0.26371	0.23671	0.24867		1148.9	1.63231e-12	1.44901e-12	9.36224e-12	4.76032e-12	1.86858e-12	3.23219e-12	1.35648e-12
	1150.26	1.19971e-12	1.96398e-12	1.8786e-12	1.53464e-12	2.09064e-12	2.20628e-12		1150.26	2.30439e-12	2.2003e-12	2.13215e-12	2.2544e-12	1.85395e-12	1.81415e-12	2.14143e-12	1.904e-12		825	0.155	0.14317	0.16369	0.15673	0.14574	0.16467	0.1374	0.12987		725	0.29168	0.29579	825	0.24936	925	0.1485	725	0.22739	0.26235	0.23598	0.24748		1150.26	1.62301e-12	1.43599e-12	9.35252e-12	4.62477e-12	1.86099e-12	3.19689e-12	1.33648e-12
	1151.62	1.19469e-12	1.9556e-12	1.87113e-12	1.52811e-12	2.08032e-12	2.19697e-12		1151.62	2.29311e-12	2.19054e-12	2.12185e-12	2.2492e-12	1.84609e-12	1.80599e-12	2.13371e-12	1.89656e-12		824	0.15614	0.14422	0.16493	0.15798	0.14685	0.16599	0.13843	0.13084		724	0.29098	0.29548	824	0.25081	924	0.1502	724	0.22669	0.26095	0.2352	0.24608		1151.62	1.62167e-12	1.4285e-12	9.38318e-12	4.49052e-12	1.86526e-12	3.183e-12	1.32391e-12
	1152.99	1.18457e-12	1.94102e-12	1.8564e-12	1.51786e-12	2.06602e-12	2.18243e-12		1152.99	2.27563e-12	2.17285e-12	2.10374e-12	2.23374e-12	1.82926e-12	1.79037e-12	2.12003e-12	1.88145e-12		823	0.15732	0.14506	0.16616	0.15916	0.14801	0.16712	0.13948	0.13182		723	0.29019	0.29515	823	0.25223	923	0.15189	723	0.22594	0.25961	0.23455	0.24496		1152.99	1.61719e-12	1.42041e-12	9.36916e-12	4.3464e-12	1.87437e-12	3.16366e-12	1.31319e-12
	1154.35	1.17219e-12	1.92076e-12	1.83921e-12	1.50355e-12	2.04712e-12	2.16277e-12		1154.35	2.25616e-12	2.15344e-12	2.08369e-12	2.21035e-12	1.80813e-12	1.76967e-12	2.10121e-12	1.86058e-12		822	0.15856	0.14597	0.16745	0.16038	0.14903	0.16848	0.1405	0.13284		722	0.28936	0.29474	822	0.25348	922	0.15441	722	0.22524	0.25822	0.23369	0.24351		1154.35	1.60773e-12	1.40824e-12	9.32823e-12	4.24766e-12	1.88149e-12	3.13356e-12	1.30232e-12
	1155.71	1.15559e-12	1.89164e-12	1.8143e-12	1.48055e-12	2.01531e-12	2.13212e-12		1155.71	2.22717e-12	2.12496e-12	2.05397e-12	2.17881e-12	1.78104e-12	1.74174e-12	2.07135e-12	1.83366e-12		821	0.1596	0.14689	0.16856	0.16141	0.14998	0.16955	0.14129	0.13373		721	0.28839	0.29421	821	0.25495	921	0.15669	721	0.22433	0.25682	0.23291	0.2422		1155.71	1.58956e-12	1.38355e-12	9.25942e-12	4.22795e-12	1.87317e-12	3.08378e-12	1.28564e-12
	1157.07	1.13404e-12	1.85779e-12	1.77871e-12	1.44926e-12	1.97258e-12	2.09002e-12		1157.07	2.18746e-12	2.08433e-12	2.01408e-12	2.13854e-12	1.7489e-12	1.70871e-12	2.03297e-12	1.80114e-12		820	0.16072	0.14769	0.16973	0.16253	0.151	0.17081	0.14235	0.13455		720	0.28753	0.29375	820	0.25618	920	0.1586	720	0.22347	0.25525	0.23196	0.24077		1157.07	1.56143e-12	1.35185e-12	9.15517e-12	4.28156e-12	1.8573e-12	3.02534e-12	1.26376e-12
	1158.43	1.11231e-12	1.82423e-12	1.74296e-12	1.41919e-12	1.93176e-12	2.04782e-12		1158.43	2.14946e-12	2.04708e-12	1.98019e-12	2.10108e-12	1.72265e-12	1.6818e-12	1.99867e-12	1.77048e-12		819	0.1617	0.14833	0.17089	0.1635	0.15193	0.17186	0.14319	0.13541		719	0.28661	0.29334	819	0.25741	919	0.16104	719	0.22255	0.25382	0.23111	0.23944		1158.43	1.53626e-12	1.32535e-12	9.03976e-12	4.39933e-12	1.84664e-12	2.973e-12	1.24846e-12
	1159.8	1.09446e-12	1.79351e-12	1.71592e-12	1.39516e-12	1.90212e-12	2.01417e-12		1159.8	2.11424e-12	2.01504e-12	1.95092e-12	2.06868e-12	1.69664e-12	1.65725e-12	1.96653e-12	1.74194e-12		818	0.16287	0.14919	0.17211	0.1647	0.15305	0.17305	0.14416	0.13632		718	0.28567	0.29259	818	0.25859	918	0.16274	718	0.22171	0.25225	0.23015	0.23799		1159.8	1.52017e-12	1.30627e-12	8.94977e-12	4.54879e-12	1.8332e-12	2.92665e-12	1.23935e-12
	1161.16	1.08089e-12	1.77061e-12	1.69582e-12	1.3779e-12	1.88175e-12	1.98931e-12		1161.16	2.08332e-12	1.98493e-12	1.9233e-12	2.03929e-12	1.66953e-12	1.6327e-12	1.93708e-12	1.71576e-12		817	0.16388	0.15004	0.17306	0.16565	0.15392	0.17416	0.145	0.13725		717	0.2845	0.29197	817	0.25982	917	0.16393	717	0.22085	0.25075	0.22936	0.23659		1161.16	1.50736e-12	1.29486e-12	8.89302e-12	4.68498e-12	1.81237e-12	2.88667e-12	1.22638e-12
	1162.52	1.06564e-12	1.74642e-12	1.67195e-12	1.36314e-12	1.85743e-12	1.96326e-12		1162.52	2.05735e-12	1.95576e-12	1.89876e-12	2.01254e-12	1.6469e-12	1.61038e-12	1.91452e-12	1.69066e-12		816	0.16509	0.15106	0.17441	0.16691	0.155	0.1754	0.14612	0.13818		716	0.28367	0.29122	816	0.26088	916	0.16593	716	0.21989	0.2491	0.22829	0.23521		1162.52	1.49659e-12	1.29167e-12	8.82613e-12	4.76852e-12	1.78677e-12	2.84536e-12	1.20934e-12
	1163.88	1.04348e-12	1.71073e-12	1.63698e-12	1.33845e-12	1.81907e-12	1.92211e-12		1163.88	2.01979e-12	1.91747e-12	1.86573e-12	1.97589e-12	1.61759e-12	1.58105e-12	1.8822e-12	1.65698e-12		815	0.1661	0.15186	0.1754	0.16781	0.15588	0.17644	0.14698	0.13908		715	0.28236	0.29063	815	0.26199	915	0.16864	715	0.21892	0.24758	0.22738	0.23355		1163.88	1.48391e-12	1.28905e-12	8.72049e-12	4.79296e-12	1.74627e-12	2.79221e-12	1.18889e-12
	1165.25	1.02129e-12	1.67614e-12	1.60157e-12	1.30827e-12	1.77875e-12	1.87597e-12		1165.25	1.9771e-12	1.87823e-12	1.82813e-12	1.93491e-12	1.58486e-12	1.54885e-12	1.84174e-12	1.62102e-12		814	0.16706	0.15279	0.17655	0.16874	0.15676	0.17757	0.14776	0.13985		714	0.28137	0.28989	814	0.26315	914	0.17023	714	0.21792	0.24594	0.22637	0.232		1165.25	1.46819e-12	1.28655e-12	8.60691e-12	4.79133e-12	1.69412e-12	2.73347e-12	1.16457e-12
	1166.61	1.0067e-12	1.65356e-12	1.57968e-12	1.28797e-12	1.75295e-12	1.84506e-12		1166.61	1.94571e-12	1.85049e-12	1.79986e-12	1.90485e-12	1.55979e-12	1.52519e-12	1.81281e-12	1.59329e-12		813	0.16806	0.15354	0.1775	0.16978	0.15775	0.17856	0.14861	0.1407		713	0.28007	0.28909	813	0.26429	913	0.17141	713	0.21683	0.24423	0.2254	0.23045		1166.61	1.45823e-12	1.28838e-12	8.52859e-12	4.78323e-12	1.64817e-12	2.68429e-12	1.14534e-12
	1167.98	9.94183e-13	1.635e-12	1.5632e-12	1.27336e-12	1.735e-12	1.82327e-12		1167.98	1.92303e-12	1.83087e-12	1.78106e-12	1.88411e-12	1.54054e-12	1.50827e-12	1.79471e-12	1.57148e-12		812	0.16907	0.15452	0.17859	0.17074	0.15867	0.17971	0.14954	0.14149		712	0.27888	0.28823	812	0.26542	912	0.174	712	0.21587	0.24261	0.22437	0.22887		1167.98	1.45488e-12	1.28872e-12	8.47864e-12	4.77272e-12	1.6132e-12	2.64683e-12	1.13439e-12
	1169.34	9.79782e-13	1.61446e-12	1.54363e-12	1.25938e-12	1.71355e-12	1.79974e-12		1169.34	1.90322e-12	1.81011e-12	1.7617e-12	1.86243e-12	1.52096e-12	1.48882e-12	1.77536e-12	1.55006e-12		811	0.17	0.15537	0.17972	0.1718	0.15948	0.18068	0.15043	0.14229		711	0.27768	0.28736	811	0.26628	911	0.17739	711	0.21469	0.24093	0.22329	0.22726		1169.34	1.45308e-12	1.28206e-12	8.42634e-12	4.76652e-12	1.58528e-12	2.61293e-12	1.12608e-12
	1170.71	9.6373e-13	1.58917e-12	1.52171e-12	1.24341e-12	1.6876e-12	1.77188e-12		1170.71	1.87601e-12	1.77904e-12	1.73431e-12	1.82878e-12	1.4968e-12	1.46434e-12	1.74711e-12	1.52957e-12		810	0.1711	0.15636	0.18088	0.17293	0.16052	0.18182	0.15127	0.14325		710	0.27644	0.28654	810	0.26734	910	0.17837	710	0.21367	0.23918	0.22213	0.22571		1170.71	1.44715e-12	1.26776e-12	8.3516e-12	4.75276e-12	1.55674e-12	2.57575e-12	1.11391e-12
	1172.07	9.40677e-13	1.55181e-12	1.48861e-12	1.21402e-12	1.64948e-12	1.73089e-12		1172.07	1.83188e-12	1.73316e-12	1.6944e-12	1.78216e-12	1.46345e-12	1.43321e-12	1.70405e-12	1.49895e-12		809	0.17209	0.15721	0.18194	0.17381	0.16141	0.18288	0.15216	0.14404		709	0.27506	0.28555	809	0.26815	909	0.18092	709	0.21262	0.23739	0.22102	0.224		1172.07	1.42864e-12	1.2469e-12	8.22208e-12	4.7031e-12	1.5181e-12	2.52224e-12	1.09029e-12
	1173.44	9.11855e-13	1.50513e-12	1.44603e-12	1.17541e-12	1.59964e-12	1.67913e-12		1173.44	1.77908e-12	1.68174e-12	1.64542e-12	1.73396e-12	1.42254e-12	1.39417e-12	1.65248e-12	1.4516e-12		808	0.17296	0.15801	0.18285	0.17475	0.16222	0.18385	0.153	0.14471		708	0.2737	0.28448	808	0.26913	908	0.18393	708	0.21137	0.23573	0.21991	0.22242		1173.44	1.40642e-12	1.23037e-12	8.05383e-12	4.63622e-12	1.47729e-12	2.45152e-12	1.06304e-12
	1174.8	8.91501e-13	1.47133e-12	1.41481e-12	1.1507e-12	1.56314e-12	1.64198e-12		1174.8	1.7408e-12	1.64704e-12	1.60852e-12	1.70029e-12	1.39046e-12	1.36109e-12	1.61757e-12	1.41288e-12		807	0.17398	0.15892	0.18386	0.17574	0.16311	0.18491	0.15377	0.1456		707	0.27235	0.28337	807	0.27002	907	0.18549	707	0.21026	0.23397	0.21869	0.22063		1174.8	1.39945e-12	1.23951e-12	7.94927e-12	4.61015e-12	1.45991e-12	2.39435e-12	1.04701e-12
	1176.17	8.79067e-13	1.45387e-12	1.39503e-12	1.13745e-12	1.54101e-12	1.62177e-12		1176.17	1.71578e-12	1.62077e-12	1.58307e-12	1.67361e-12	1.36565e-12	1.33649e-12	1.59758e-12	1.38636e-12		806	0.17481	0.15963	0.18478	0.1766	0.16393	0.18588	0.15458	0.14631		706	0.27096	0.28248	806	0.2707	906	0.18819	706	0.20907	0.23218	0.21748	0.21905		1176.17	1.40356e-12	1.27017e-12	7.90624e-12	4.60828e-12	1.46271e-12	2.3615e-12	1.03906e-12
	1177.53	8.63359e-13	1.43166e-12	1.37104e-12	1.11854e-12	1.51472e-12	1.59403e-12		1177.53	1.68695e-12	1.58873e-12	1.55503e-12	1.64154e-12	1.34146e-12	1.31186e-12	1.57136e-12	1.35912e-12		805	0.17581	0.16051	0.18585	0.17764	0.16472	0.18691	0.15544	0.14715		705	0.26941	0.28112	805	0.27165	905	0.19071	705	0.20789	0.23039	0.21634	0.21744		1177.53	1.40521e-12	1.29924e-12	7.84908e-12	4.58813e-12	1.46756e-12	2.32639e-12	1.02962e-12
	1178.9	8.49157e-13	1.40534e-12	1.34675e-12	1.09954e-12	1.48914e-12	1.56206e-12		1178.9	1.65651e-12	1.56161e-12	1.52967e-12	1.6131e-12	1.32444e-12	1.29114e-12	1.54211e-12	1.33829e-12		804	0.17672	0.16127	0.18676	0.17844	0.16554	0.18788	0.15625	0.14791		704	0.2681	0.28009	804	0.27229	904	0.19351	704	0.2066	0.22863	0.21501	0.21567		1178.9	1.40401e-12	1.32511e-12	7.8003e-12	4.56181e-12	1.48442e-12	2.27755e-12	1.01654e-12
	1180.27	8.33104e-13	1.37646e-12	1.32191e-12	1.07884e-12	1.46072e-12	1.52793e-12		1180.27	1.62258e-12	1.53102e-12	1.50303e-12	1.58232e-12	1.30347e-12	1.26944e-12	1.51113e-12	1.31629e-12		803	0.1775	0.16196	0.18772	0.17923	0.16638	0.18874	0.1569	0.14853		703	0.26667	0.2791	803	0.27317	903	0.19513	703	0.20535	0.2268	0.21384	0.21392		1180.27	1.39902e-12	1.3434e-12	7.75175e-12	4.52092e-12	1.50861e-12	2.2185e-12	1.00071e-12
	1181.63	8.07762e-13	1.3392e-12	1.29015e-12	1.05136e-12	1.42112e-12	1.48223e-12		1181.63	1.58104e-12	1.48991e-12	1.46783e-12	1.54018e-12	1.27086e-12	1.23918e-12	1.47246e-12	1.28419e-12		802	0.17839	0.16276	0.18868	0.18016	0.16715	0.18966	0.15769	0.14922		702	0.26497	0.27777	802	0.27379	902	0.19752	702	0.20413	0.22494	0.21264	0.21224		1181.63	1.3901e-12	1.34835e-12	7.67499e-12	4.45764e-12	1.52932e-12	2.15737e-12	9.84203e-13
	1183	7.85659e-13	1.30734e-12	1.26134e-12	1.03027e-12	1.38522e-12	1.44161e-12		1183	1.54549e-12	1.4546e-12	1.43446e-12	1.50345e-12	1.23903e-12	1.20995e-12	1.43782e-12	1.25199e-12		801	0.17925	0.16353	0.18948	0.181	0.16783	0.19056	0.1584	0.15		701	0.26348	0.27642	801	0.27443	901	0.20042	701	0.20283	0.22303	0.21117	0.21039		1183	1.38425e-12	1.3565e-12	7.6013e-12	4.40445e-12	1.55701e-12	2.10836e-12	9.70696e-13
	1184.37	7.75448e-13	1.29092e-12	1.24562e-12	1.02192e-12	1.36618e-12	1.42079e-12		1184.37	1.52298e-12	1.43322e-12	1.41202e-12	1.48288e-12	1.21865e-12	1.1905e-12	1.41697e-12	1.22666e-12		800	0.18011	0.16435	0.19045	0.18186	0.16868	0.19146	0.15915	0.1507		700	0.26181	0.27521	800	0.27511	900	0.20205	700	0.20147	0.22118	0.20991	0.20873		1184.37	1.38169e-12	1.3718e-12	7.53901e-12	4.371e-12	1.59331e-12	2.07407e-12	9.61054e-13
	1185.73	7.71742e-13	1.28399e-12	1.24099e-12	1.01733e-12	1.35995e-12	1.4115e-12		1185.73	1.51191e-12	1.42254e-12	1.3989e-12	1.47236e-12	1.21045e-12	1.18084e-12	1.40693e-12	1.21301e-12		799	0.18093	0.16511	0.19137	0.18266	0.1695	0.19237	0.15991	0.1513		699	0.26013	0.27388	799	0.27561	899	0.20422	699	0.20025	0.21927	0.20852	0.20681		1185.73	1.37852e-12	1.3832e-12	7.48786e-12	4.34676e-12	1.6309e-12	2.05426e-12	9.54683e-13
	1187.1	7.72268e-13	1.28072e-12	1.23981e-12	1.01332e-12	1.35821e-12	1.40655e-12		1187.1	1.50908e-12	1.41785e-12	1.39146e-12	1.46635e-12	1.20747e-12	1.17751e-12	1.40197e-12	1.20905e-12		798	0.18167	0.16569	0.19211	0.18337	0.17012	0.19313	0.16051	0.15195		698	0.25846	0.27233	798	0.27609	898	0.20808	698	0.19891	0.21741	0.20709	0.20516		1187.1	1.37311e-12	1.38766e-12	7.43938e-12	4.31716e-12	1.66405e-12	2.04823e-12	9.49814e-13
	1188.47	7.70393e-13	1.27241e-12	1.2325e-12	1.00803e-12	1.35183e-12	1.40005e-12		1188.47	1.4979e-12	1.40638e-12	1.37995e-12	1.4552e-12	1.19682e-12	1.16744e-12	1.38879e-12	1.19839e-12		797	0.18235	0.16636	0.19286	0.18417	0.17079	0.19395	0.16117	0.15261		697	0.25692	0.27099	797	0.27645	897	0.21017	697	0.19749	0.21554	0.20577	0.20333		1188.47	1.36061e-12	1.38063e-12	7.34097e-12	4.25266e-12	1.6813e-12	2.04278e-12	9.37144e-13
	1189.84	7.60646e-13	1.25735e-12	1.21939e-12	9.97229e-13	1.33734e-12	1.38834e-12		1189.84	1.48213e-12	1.39222e-12	1.36663e-12	1.44273e-12	1.18417e-12	1.15292e-12	1.37486e-12	1.18615e-12		796	0.1831	0.16686	0.19361	0.18485	0.17135	0.1947	0.1618	0.15317		696	0.25515	0.26957	796	0.27716	896	0.21182	696	0.19611	0.21356	0.20442	0.20152		1189.84	1.34532e-12	1.36363e-12	7.19346e-12	4.16889e-12	1.67746e-12	2.03296e-12	9.17552e-13
	1191.2	7.58179e-13	1.25617e-12	1.2176e-12	9.91759e-13	1.33328e-12	1.38896e-12		1191.2	1.48464e-12	1.393e-12	1.36931e-12	1.446e-12	1.1882e-12	1.15639e-12	1.38059e-12	1.19242e-12		795	0.18411	0.1679	0.1948	0.18586	0.17227	0.19587	0.16259	0.15392		695	0.25344	0.26805	795	0.27746	895	0.21445	695	0.19475	0.21166	0.2029	0.1998		1191.2	1.34226e-12	1.35304e-12	7.08461e-12	4.11558e-12	1.67404e-12	2.03445e-12	9.00691e-13
	1192.57	7.65219e-13	1.2682e-12	1.22475e-12	9.95366e-13	1.34321e-12	1.40339e-12		1192.57	1.49503e-12	1.40162e-12	1.37924e-12	1.45429e-12	1.19615e-12	1.16931e-12	1.39148e-12	1.20515e-12		794	0.18491	0.16863	0.19564	0.18668	0.173	0.19667	0.1633	0.15452		694	0.2516	0.26662	794	0.27787	894	0.21654	694	0.19331	0.20979	0.2014	0.19793		1192.57	1.34975e-12	1.34841e-12	7.01827e-12	4.08124e-12	1.68001e-12	2.04665e-12	8.86894e-13
	1193.94	7.68781e-13	1.27357e-12	1.2265e-12	9.99413e-13	1.34892e-12	1.4102e-12		1193.94	1.50025e-12	1.41238e-12	1.38505e-12	1.46055e-12	1.19981e-12	1.17513e-12	1.39568e-12	1.21365e-12		793	0.18572	0.16928	0.19659	0.18749	0.17374	0.19763	0.16401	0.1551		693	0.24987	0.26513	793	0.27818	893	0.21793	693	0.19194	0.2078	0.20006	0.19603		1193.94	1.36062e-12	1.34144e-12	6.93535e-12	4.04454e-12	1.68061e-12	2.05217e-12	8.76968e-13
	1195.31	7.71683e-13	1.27433e-12	1.22742e-12	1.0029e-12	1.35096e-12	1.41072e-12		1195.31	1.50534e-12	1.42334e-12	1.39068e-12	1.47033e-12	1.20699e-12	1.17827e-12	1.4005e-12	1.22161e-12		792	0.18631	0.16984	0.19717	0.18805	0.17424	0.19815	0.16455	0.15555		692	0.248	0.26357	792	0.27857	892	0.22051	692	0.19049	0.20572	0.19855	0.19415		1195.31	1.37635e-12	1.33936e-12	6.86223e-12	4.01994e-12	1.67838e-12	2.05033e-12	8.70967e-13
	1196.68	7.68842e-13	1.26749e-12	1.22256e-12	9.98963e-13	1.34666e-12	1.40623e-12		1196.68	1.50116e-12	1.41965e-12	1.38602e-12	1.46608e-12	1.20403e-12	1.17324e-12	1.39723e-12	1.21889e-12		791	0.18688	0.17045	0.19794	0.18872	0.17493	0.19894	0.16508	0.15616		691	0.2462	0.26188	791	0.27867	891	0.22259	691	0.18905	0.20381	0.19703	0.19233		1196.68	1.38506e-12	1.33377e-12	6.79608e-12	3.97899e-12	1.67346e-12	2.04051e-12	8.62798e-13
	1198.05	7.56109e-13	1.24952e-12	1.20787e-12	9.8438e-13	1.33097e-12	1.38958e-12		1198.05	1.4879e-12	1.40575e-12	1.37269e-12	1.45108e-12	1.19092e-12	1.16105e-12	1.38604e-12	1.20715e-12		790	0.18751	0.17099	0.19854	0.18936	0.17539	0.19951	0.16558	0.15656		690	0.24431	0.26018	790	0.27889	890	0.22428	690	0.18753	0.20191	0.19544	0.1904		1198.05	1.3832e-12	1.31934e-12	6.70533e-12	3.91257e-12	1.6623e-12	2.01902e-12	8.5346e-13
	1199.42	7.47872e-13	1.23723e-12	1.19589e-12	9.74567e-13	1.31735e-12	1.37537e-12		1199.42	1.47983e-12	1.39616e-12	1.36365e-12	1.4434e-12	1.18247e-12	1.15266e-12	1.3779e-12	1.1978e-12		789	0.18812	0.17122	0.19916	0.18987	0.17591	0.20018	0.16604	0.15704		689	0.24244	0.25865	789	0.27902	889	0.22576	689	0.18606	0.19984	0.19388	0.18852		1199.42	1.38646e-12	1.31177e-12	6.63089e-12	3.86512e-12	1.65843e-12	2.00004e-12	8.46824e-13
	1200.79	7.42753e-13	1.23068e-12	1.18547e-12	9.71433e-13	1.30764e-12	1.36695e-12		1200.79	1.47235e-12	1.38692e-12	1.35588e-12	1.4356e-12	1.174e-12	1.14689e-12	1.36565e-12	1.18755e-12		788	0.18859	0.17176	0.19975	0.19039	0.17622	0.20075	0.16643	0.15751		688	0.24055	0.25701	788	0.2792	888	0.22931	688	0.1846	0.1979	0.19243	0.18666		1200.79	1.39314e-12	1.31029e-12	6.57454e-12	3.83228e-12	1.66219e-12	1.98718e-12	8.39454e-13
	1202.16	7.35005e-13	1.21911e-12	1.17419e-12	9.64598e-13	1.29589e-12	1.35657e-12		1202.16	1.45586e-12	1.37428e-12	1.34356e-12	1.421e-12	1.16206e-12	1.13857e-12	1.35005e-12	1.17558e-12		787	0.18915	0.1722	0.20032	0.19094	0.1766	0.20131	0.167	0.15798		687	0.23857	0.25524	787	0.2794	887	0.22876	687	0.18305	0.1959	0.19081	0.18489		1202.16	1.39551e-12	1.30451e-12	6.49887e-12	3.79189e-12	1.6604e-12	1.97164e-12	8.35682e-13
	1203.53	7.29678e-13	1.20542e-12	1.16668e-12	9.53667e-13	1.28316e-12	1.34632e-12		1203.53	1.43524e-12	1.36041e-12	1.32787e-12	1.40314e-12	1.15168e-12	1.12776e-12	1.33878e-12	1.16488e-12		786	0.18964	0.17273	0.2009	0.19158	0.17716	0.20191	0.16751	0.15841		686	0.23666	0.25354	786	0.2793	886	0.23122	686	0.18158	0.19394	0.18927	0.18305		1203.53	1.39224e-12	1.29134e-12	6.41265e-12	3.74215e-12	1.64954e-12	1.95097e-12	8.3669e-13
	1204.9	7.20381e-13	1.18659e-12	1.15023e-12	9.37253e-13	1.26145e-12	1.32498e-12		1204.9	1.40845e-12	1.33611e-12	1.30509e-12	1.3766e-12	1.13328e-12	1.10909e-12	1.31704e-12	1.14535e-12		785	0.18995	0.17313	0.20141	0.19187	0.17757	0.20239	0.1679	0.15885		685	0.23465	0.25192	785	0.27938	885	0.23334	685	0.17995	0.19189	0.18775	0.18109		1204.9	1.37409e-12	1.26976e-12	6.30152e-12	3.67468e-12	1.63076e-12	1.91572e-12	8.29737e-13
	1206.27	7.06045e-13	1.16371e-12	1.12335e-12	9.19162e-13	1.23498e-12	1.29343e-12		1206.27	1.37757e-12	1.3043e-12	1.27524e-12	1.34437e-12	1.10698e-12	1.08278e-12	1.28481e-12	1.11763e-12		784	0.19051	0.17358	0.20196	0.19235	0.17802	0.20302	0.16833	0.1592		684	0.23265	0.25036	784	0.27932	884	0.23597	684	0.17843	0.18996	0.18618	0.17929		1206.27	1.3522e-12	1.24889e-12	6.16471e-12	3.60754e-12	1.61114e-12	1.87483e-12	8.1978e-13
	1207.64	6.95178e-13	1.14656e-12	1.10447e-12	9.06337e-13	1.21723e-12	1.26927e-12		1207.64	1.3585e-12	1.28342e-12	1.25336e-12	1.32398e-12	1.08995e-12	1.06396e-12	1.26382e-12	1.09804e-12		783	0.19088	0.1739	0.20216	0.19269	0.17833	0.20325	0.16876	0.15943		683	0.23077	0.24848	783	0.2792	883	0.23868	683	0.17688	0.18782	0.1846	0.17747		1207.64	1.34045e-12	1.23709e-12	6.05998e-12	3.55856e-12	1.59849e-12	1.84638e-12	8.18458e-13
	1209.02	6.85605e-13	1.13439e-12	1.0939e-12	8.95678e-13	1.20394e-12	1.25329e-12		1209.02	1.34726e-12	1.27136e-12	1.24316e-12	1.31346e-12	1.08157e-12	1.05391e-12	1.25384e-12	1.08706e-12		782	0.19127	0.17429	0.20266	0.19321	0.17873	0.20364	0.16903	0.15987		682	0.22869	0.24649	782	0.27925	882	0.23992	682	0.17524	0.18586	0.18302	0.17543		1209.02	1.32614e-12	1.22579e-12	5.98958e-12	3.50983e-12	1.58392e-12	1.82207e-12	8.18313e-13
	1210.39	6.79616e-13	1.12561e-12	1.08834e-12	8.89875e-13	1.19401e-12	1.24424e-12		1210.39	1.33704e-12	1.26272e-12	1.2376e-12	1.30513e-12	1.0758e-12	1.04837e-12	1.24581e-12	1.08082e-12		781	0.19163	0.17458	0.20293	0.19353	0.179	0.20404	0.1693	0.1602		681	0.22655	0.24473	781	0.27896	881	0.24348	681	0.1737	0.18394	0.18129	0.17361		1210.39	1.31587e-12	1.21355e-12	5.92156e-12	3.47253e-12	1.57022e-12	1.80396e-12	8.164e-13
	1211.76	6.7898e-13	1.11973e-12	1.08624e-12	8.89387e-13	1.18816e-12	1.23919e-12		1211.76	1.3303e-12	1.25679e-12	1.23337e-12	1.29868e-12	1.06979e-12	1.04494e-12	1.23769e-12	1.0774e-12		780	0.1919	0.17488	0.20349	0.19396	0.17943	0.20448	0.16964	0.16039		680	0.22464	0.24269	780	0.27878	880	0.24484	680	0.17206	0.18171	0.17979	0.17168		1211.76	1.3173e-12	1.20667e-12	5.84765e-12	3.45595e-12	1.56757e-12	1.79444e-12	8.17235e-13
	1213.13	6.70974e-13	1.10649e-12	1.0736e-12	8.79145e-13	1.17383e-12	1.22367e-12		1213.13	1.31499e-12	1.24054e-12	1.21723e-12	1.28268e-12	1.05448e-12	1.03142e-12	1.22067e-12	1.06449e-12		779	0.19233	0.17524	0.20391	0.19439	0.17967	0.2049	0.17003	0.16079		679	0.22252	0.24086	779	0.27861	879	0.24665	679	0.17038	0.17972	0.17811	0.16978		1213.13	1.30615e-12	1.19442e-12	5.74991e-12	3.41798e-12	1.55738e-12	1.77305e-12	8.12536e-13
	1214.51	6.55813e-13	1.08487e-12	1.05106e-12	8.59936e-13	1.151e-12	1.19922e-12		1214.51	1.29086e-12	1.21775e-12	1.19154e-12	1.25817e-12	1.03408e-12	1.00952e-12	1.19998e-12	1.04386e-12		778	0.19259	0.17553	0.20409	0.19463	0.17992	0.20522	0.17023	0.16099		678	0.22058	0.23892	778	0.27833	878	0.24924	678	0.16877	0.1778	0.17644	0.16792		1214.51	1.28119e-12	1.17286e-12	5.64157e-12	3.35615e-12	1.53194e-12	1.74293e-12	7.9808e-13
	1215.88	6.46205e-13	1.06871e-12	1.03589e-12	8.47519e-13	1.13625e-12	1.18262e-12		1215.88	1.27581e-12	1.20511e-12	1.176e-12	1.24243e-12	1.02228e-12	9.96161e-13	1.18825e-12	1.03014e-12		777	0.19289	0.17575	0.20454	0.19503	0.18018	0.20556	0.17053	0.16127		677	0.21853	0.23719	777	0.27803	877	0.25082	677	0.16723	0.17574	0.17477	0.16605		1215.88	1.2659e-12	1.15861e-12	5.5606e-12	3.31296e-12	1.51364e-12	1.72463e-12	7.88477e-13
	1217.25	6.41132e-13	1.06267e-12	1.03282e-12	8.43399e-13	1.13336e-12	1.17743e-12		1217.25	1.26975e-12	1.19919e-12	1.16946e-12	1.23572e-12	1.01736e-12	9.91588e-13	1.17957e-12	1.02366e-12		776	0.19315	0.17597	0.20474	0.19519	0.18038	0.20588	0.17081	0.16148		676	0.21621	0.23499	776	0.27771	876	0.25196	676	0.16553	0.17374	0.17306	0.16417		1217.25	1.25846e-12	1.15362e-12	5.49943e-12	3.28791e-12	1.50987e-12	1.71723e-12	7.89245e-13
	1218.63	6.38069e-13	1.05976e-12	1.03216e-12	8.42595e-13	1.13115e-12	1.17501e-12		1218.63	1.26389e-12	1.19365e-12	1.16422e-12	1.23101e-12	1.01283e-12	9.87391e-13	1.17253e-12	1.02025e-12		775	0.19355	0.17635	0.20523	0.1955	0.18075	0.20618	0.17103	0.16161		675	0.21413	0.233	775	0.27747	875	0.2542	675	0.16386	0.17174	0.17142	0.16223		1218.63	1.25074e-12	1.14818e-12	5.43713e-12	3.25938e-12	1.50507e-12	1.71013e-12	7.90747e-13
	1220	6.38267e-13	1.05404e-12	1.02549e-12	8.3901e-13	1.12315e-12	1.17034e-12		1220	1.25605e-12	1.18722e-12	1.15742e-12	1.22542e-12	1.00547e-12	9.81018e-13	1.16685e-12	1.01727e-12		774	0.19374	0.17653	0.20547	0.19572	0.18089	0.20644	0.1712	0.16179		674	0.21209	0.23106	774	0.27697	874	0.25658	674	0.1624	0.16972	0.16977	0.16043		1220	1.24368e-12	1.14491e-12	5.36748e-12	3.22488e-12	1.49205e-12	1.69983e-12	7.901e-13
	1221.37	6.34522e-13	1.04357e-12	1.01287e-12	8.29322e-13	1.11011e-12	1.15924e-12		1221.37	1.24478e-12	1.17695e-12	1.14704e-12	1.21511e-12	9.94916e-13	9.72548e-13	1.15597e-12	1.00903e-12		773	0.19397	0.17671	0.20569	0.1961	0.18104	0.20671	0.17148	0.16205		673	0.2099	0.22908	773	0.27649	873	0.2583	673	0.16061	0.16756	0.16805	0.15852		1221.37	1.23154e-12	1.13745e-12	5.2843e-12	3.17968e-12	1.47329e-12	1.68358e-12	7.84061e-13
	1222.75	6.26068e-13	1.03092e-12	9.9929e-13	8.20244e-13	1.09489e-12	1.14254e-12		1222.75	1.23011e-12	1.16388e-12	1.13299e-12	1.19989e-12	9.83934e-13	9.62239e-13	1.1418e-12	9.96859e-13		772	0.19415	0.17689	0.20587	0.19616	0.18119	0.20685	0.17164	0.16212		672	0.20767	0.22683	772	0.27604	872	0.25968	672	0.15898	0.1656	0.1664	0.15663		1222.75	1.21366e-12	1.1184e-12	5.1899e-12	3.12137e-12	1.45162e-12	1.66114e-12	7.70187e-13
	1224.12	6.18243e-13	1.01892e-12	9.87392e-13	8.12651e-13	1.08224e-12	1.12847e-12		1224.12	1.21442e-12	1.15005e-12	1.11772e-12	1.18476e-12	9.73502e-13	9.49217e-13	1.12888e-12	9.84983e-13		771	0.19428	0.17698	0.20606	0.19617	0.18129	0.20704	0.17176	0.1622		671	0.20548	0.22486	771	0.2755	871	0.26174	671	0.15726	0.16351	0.16463	0.15474		1224.12	1.20009e-12	1.10248e-12	5.09892e-12	3.07103e-12	1.43241e-12	1.63867e-12	7.60905e-13
	1225.5	6.11355e-13	1.008e-12	9.78956e-13	8.04139e-13	1.07356e-12	1.1189e-12		1225.5	1.20483e-12	1.1413e-12	1.10903e-12	1.17749e-12	9.67929e-13	9.41352e-13	1.12251e-12	9.76702e-13		770	0.19443	0.17713	0.20625	0.1964	0.18144	0.2072	0.17188	0.16236		670	0.20346	0.22272	770	0.27495	870	0.26259	670	0.15561	0.16158	0.16287	0.15304		1225.5	1.19359e-12	1.09751e-12	5.02929e-12	3.04318e-12	1.41992e-12	1.62281e-12	7.61027e-13
	1226.87	6.09996e-13	1.00404e-12	9.77916e-13	8.00793e-13	1.07137e-12	1.11662e-12		1226.87	1.20451e-12	1.14124e-12	1.10931e-12	1.17633e-12	9.67706e-13	9.4237e-13	1.12415e-12	9.74992e-13		769	0.19445	0.17723	0.20633	0.19656	0.18144	0.20733	0.17194	0.16238		669	0.20124	0.22068	769	0.27444	869	0.26486	669	0.15399	0.15957	0.16119	0.15104		1226.87	1.189e-12	1.09534e-12	4.98214e-12	3.02783e-12	1.4136e-12	1.61802e-12	7.61256e-13
	1228.25	6.09948e-13	1.00353e-12	9.76914e-13	7.99209e-13	1.06905e-12	1.11607e-12		1228.25	1.20233e-12	1.13981e-12	1.10757e-12	1.17133e-12	9.64392e-13	9.40666e-13	1.12151e-12	9.72512e-13		768	0.19463	0.17739	0.20656	0.19665	0.18154	0.20747	0.17209	0.16248		668	0.19916	0.21867	768	0.27369	868	0.26628	668	0.15225	0.15758	0.15965	0.14921		1228.25	1.18141e-12	1.08731e-12	4.9275e-12	3.00529e-12	1.40298e-12	1.61525e-12	7.57066e-13
	1229.62	6.02478e-13	9.93306e-13	9.66044e-13	7.90694e-13	1.05597e-12	1.10386e-12		1229.62	1.18819e-12	1.12587e-12	1.09362e-12	1.15728e-12	9.51756e-13	9.28417e-13	1.10678e-12	9.60935e-13		767	0.19466	0.17746	0.20671	0.19674	0.18172	0.20759	0.1722	0.16262		667	0.19708	0.21655	767	0.27297	867	0.26977	667	0.15072	0.15555	0.15803	0.14743		1229.62	1.16314e-12	1.06944e-12	4.84374e-12	2.96002e-12	1.37923e-12	1.60037e-12	7.46325e-13
	1231	5.93796e-13	9.7715e-13	9.5099e-13	7.79991e-13	1.03892e-12	1.08559e-12		1231	1.1691e-12	1.10458e-12	1.07523e-12	1.13832e-12	9.36847e-13	9.13834e-13	1.08922e-12	9.45648e-13		766	0.19476	0.17752	0.20664	0.19677	0.18167	0.20763	0.17224	0.16258		666	0.19496	0.21435	766	0.2722	866	0.27142	666	0.14902	0.15354	0.15624	0.14535		1231	1.13951e-12	1.04722e-12	4.75156e-12	2.90354e-12	1.35129e-12	1.57321e-12	7.30732e-13
	1232.38	5.87573e-13	9.65372e-13	9.39479e-13	7.70997e-13	1.02809e-12	1.07354e-12		1232.38	1.15716e-12	1.09209e-12	1.06515e-12	1.12711e-12	9.29548e-13	9.07466e-13	1.07861e-12	9.37099e-13		765	0.19468	0.17743	0.20664	0.19681	0.18154	0.20767	0.17226	0.16259		665	0.1926	0.21224	765	0.27133	865	0.27132	665	0.14714	0.1515	0.15454	0.14347		1232.38	1.12431e-12	1.03147e-12	4.68042e-12	2.85878e-12	1.33094e-12	1.55183e-12	7.19942e-13
	1233.75	5.83749e-13	9.59662e-13	9.33712e-13	7.64865e-13	1.02592e-12	1.06855e-12		1233.75	1.15343e-12	1.09154e-12	1.06315e-12	1.12508e-12	9.28596e-13	9.06424e-13	1.07499e-12	9.35458e-13		764	0.19476	0.17753	0.20671	0.19692	0.18161	0.20779	0.17228	0.16272		664	0.19048	0.21012	764	0.27037	864	0.27418	664	0.14556	0.14962	0.15271	0.14149		1233.75	1.11877e-12	1.02492e-12	4.62817e-12	2.83581e-12	1.32037e-12	1.54778e-12	7.18363e-13
	1235.13	5.82627e-13	9.57816e-13	9.32318e-13	7.63376e-13	1.02607e-12	1.06687e-12		1235.13	1.1496e-12	1.09085e-12	1.06012e-12	1.1217e-12	9.26233e-13	9.02767e-13	1.07134e-12	9.33043e-13		763	0.19474	0.17754	0.20671	0.19693	0.18147	0.20777	0.17229	0.16263		663	0.18831	0.20795	763	0.26944	863	0.27615	663	0.14387	0.14759	0.15084	0.13975		1235.13	1.11643e-12	1.02092e-12	4.57816e-12	2.82517e-12	1.31528e-12	1.54794e-12	7.18792e-13
	1236.51	5.80697e-13	9.56702e-13	9.29902e-13	7.62274e-13	1.02226e-12	1.06589e-12		1236.51	1.14542e-12	1.08805e-12	1.05512e-12	1.11716e-12	9.2146e-13	8.9828e-13	1.06654e-12	9.29325e-13		762	0.19469	0.17752	0.20667	0.19688	0.18153	0.20781	0.1723	0.16262		662	0.18599	0.2056	762	0.26842	862	0.27703	662	0.14209	0.14564	0.14909	0.13789		1236.51	1.11296e-12	1.01507e-12	4.53246e-12	2.81008e-12	1.30964e-12	1.54465e-12	7.1878e-13
	1237.88	5.73208e-13	9.47699e-13	9.18385e-13	7.52973e-13	1.00921e-12	1.05514e-12		1237.88	1.13497e-12	1.07662e-12	1.04292e-12	1.1057e-12	9.10255e-13	8.89249e-13	1.05465e-12	9.19308e-13		761	0.19462	0.17752	0.20677	0.19684	0.18148	0.20775	0.17235	0.16252		661	0.18385	0.20344	761	0.26736	861	0.2781	661	0.14056	0.1436	0.14746	0.13602		1237.88	1.09919e-12	1.00036e-12	4.46681e-12	2.77423e-12	1.29381e-12	1.52792e-12	7.1209e-13
	1239.26	5.59531e-13	9.27076e-13	8.97759e-13	7.35027e-13	9.85917e-13	1.03136e-12		1239.26	1.10966e-12	1.05069e-12	1.0178e-12	1.08275e-12	8.88781e-13	8.69533e-13	1.03093e-12	8.98636e-13		760	0.19458	0.17744	0.20665	0.19694	0.18143	0.20776	0.17226	0.16246		660	0.18156	0.20133	760	0.26642	860	0.28083	660	0.13887	0.14175	0.14573	0.13423		1239.26	1.07378e-12	9.79126e-13	4.35868e-12	2.7208e-12	1.26829e-12	1.49412e-12	6.94383e-13
	1240.64	5.51264e-13	9.12813e-13	8.84727e-13	7.23685e-13	9.71643e-13	1.01724e-12		1240.64	1.09442e-12	1.03571e-12	1.00277e-12	1.0694e-12	8.78101e-13	8.56916e-13	1.01834e-12	8.86701e-13		759	0.19447	0.17738	0.20652	0.19677	0.18116	0.20759	0.17216	0.16235		659	0.17945	0.19911	759	0.26541	859	0.28253	659	0.13719	0.13975	0.14415	0.13232		1240.64	1.05873e-12	9.70875e-13	4.27061e-12	2.68543e-12	1.25285e-12	1.47382e-12	6.83038e-13
	1242.02	5.50809e-13	9.10656e-13	8.82632e-13	7.20999e-13	9.70731e-13	1.01772e-12		1242.02	1.09506e-12	1.03621e-12	1.00246e-12	1.0671e-12	8.78985e-13	8.55484e-13	1.01945e-12	8.87535e-13		758	0.19424	0.17716	0.20628	0.19659	0.18101	0.20742	0.17199	0.16218		658	0.17742	0.1969	758	0.2643	858	0.28415	658	0.1355	0.13789	0.14242	0.13069		1242.02	1.05655e-12	9.73107e-13	4.22925e-12	2.6698e-12	1.24841e-12	1.4732e-12	6.81344e-13
	1243.39	5.47907e-13	9.04309e-13	8.76705e-13	7.16083e-13	9.64872e-13	1.01132e-12		1243.39	1.08765e-12	1.03053e-12	9.96894e-13	1.06001e-12	8.72708e-13	8.50158e-13	1.01321e-12	8.83751e-13		757	0.19404	0.17705	0.20614	0.19635	0.18086	0.20724	0.17184	0.16205		657	0.17516	0.19485	757	0.26317	857	0.28477	657	0.13382	0.13591	0.14085	0.12885		1243.39	1.04827e-12	9.67472e-13	4.18276e-12	2.64201e-12	1.23771e-12	1.46375e-12	6.75774e-13
	1244.77	5.42247e-13	8.95037e-13	8.68282e-13	7.1094e-13	9.54967e-13	9.98928e-13		1244.77	1.07745e-12	1.02135e-12	9.90932e-13	1.05373e-12	8.67706e-13	8.43333e-13	1.0051e-12	8.76279e-13		756	0.19394	0.17686	0.20598	0.19628	0.1807	0.20707	0.17175	0.16185		656	0.173	0.19256	756	0.26199	856	0.2866	656	0.1322	0.13399	0.1392	0.12696		1244.77	1.037e-12	9.56377e-13	4.12868e-12	2.60981e-12	1.22349e-12	1.44764e-12	6.67769e-13
	1246.15	5.36258e-13	8.84144e-13	8.5907e-13	7.04681e-13	9.44857e-13	9.8657e-13		1246.15	1.06933e-12	1.01153e-12	9.85583e-13	1.04672e-12	8.63156e-13	8.35083e-13	9.98306e-13	8.66741e-13		755	0.19364	0.17663	0.2057	0.19593	0.18034	0.20679	0.17143	0.16159		655	0.17056	0.19025	755	0.26081	855	0.28766	655	0.13055	0.13219	0.13744	0.12529		1246.15	1.02669e-12	9.45157e-13	4.06561e-12	2.58014e-12	1.20732e-12	1.43295e-12	6.58116e-13
	1247.53	5.30551e-13	8.7109e-13	8.47785e-13	6.94805e-13	9.32594e-13	9.74036e-13		1247.53	1.05671e-12	1.00003e-12	9.73073e-13	1.03352e-12	8.51506e-13	8.24831e-13	9.8645e-13	8.55545e-13		754	0.19345	0.17646	0.20548	0.19584	0.18014	0.20666	0.17132	0.16138		654	0.16847	0.18814	754	0.25972	854	0.29001	654	0.12885	0.13027	0.13584	0.12336		1247.53	1.0124e-12	9.35935e-13	3.99579e-12	2.54826e-12	1.18873e-12	1.41601e-12	6.463e-13
	1248.91	5.27508e-13	8.66086e-13	8.41374e-13	6.88047e-13	9.24817e-13	9.6824e-13		1248.91	1.04716e-12	9.93451e-13	9.61623e-13	1.02228e-12	8.41135e-13	8.19461e-13	9.76655e-13	8.4942e-13		753	0.19313	0.17618	0.20526	0.1956	0.17981	0.20633	0.17106	0.16117		653	0.16626	0.18558	753	0.25847	853	0.29137	653	0.12722	0.12834	0.13416	0.12165		1248.91	1.00351e-12	9.34331e-13	3.95281e-12	2.53207e-12	1.18064e-12	1.40508e-12	6.41473e-13
	1250.29	5.25916e-13	8.64615e-13	8.38481e-13	6.84641e-13	9.21017e-13	9.65466e-13		1250.29	1.04447e-12	9.91046e-13	9.56644e-13	1.01646e-12	8.35607e-13	8.17636e-13	9.71416e-13	8.46176e-13		752	0.19284	0.17595	0.20494	0.19522	0.17949	0.20604	0.1708	0.16089		652	0.16403	0.18323	752	0.25705	852	0.29186	652	0.12555	0.12642	0.13267	0.11987		1250.29	1.00233e-12	9.35427e-13	3.91885e-12	2.52604e-12	1.17836e-12	1.39892e-12	6.40728e-13
	1251.67	5.23161e-13	8.59848e-13	8.3601e-13	6.82063e-13	9.15796e-13	9.61294e-13		1251.67	1.04095e-12	9.87199e-13	9.52749e-13	1.01229e-12	8.3217e-13	8.14636e-13	9.65635e-13	8.42133e-13		751	0.19254	0.17573	0.20459	0.19492	0.17924	0.20573	0.1706	0.1607		651	0.1619	0.18107	751	0.25576	851	0.29452	651	0.12398	0.12464	0.13087	0.11815		1251.67	9.99124e-13	9.32506e-13	3.87776e-12	2.51673e-12	1.1721e-12	1.39116e-12	6.37218e-13
	1253.05	5.20027e-13	8.54876e-13	8.33515e-13	6.81823e-13	9.11174e-13	9.57655e-13		1253.05	1.03159e-12	9.77538e-13	9.44782e-13	1.00456e-12	8.25199e-13	8.08489e-13	9.58306e-13	8.34113e-13		750	0.19225	0.17539	0.20428	0.19459	0.17888	0.20543	0.17034	0.16036		650	0.15982	0.17871	750	0.2544	850	0.29579	650	0.12234	0.12267	0.12942	0.1165		1253.05	9.92579e-13	9.26993e-13	3.83781e-12	2.50401e-12	1.16611e-12	1.38518e-12	6.33274e-13
	1254.43	5.15051e-13	8.46496e-13	8.24496e-13	6.77383e-13	9.02954e-13	9.48564e-13		1254.43	1.01757e-12	9.63078e-13	9.32403e-13	9.91827e-13	8.13794e-13	7.96573e-13	9.46736e-13	8.21273e-13		749	0.19176	0.175	0.20386	0.19418	0.17846	0.20499	0.16995	0.15996		649	0.15761	0.17665	749	0.25312	849	0.29676	649	0.12072	0.12093	0.12788	0.11472		1254.43	9.83892e-13	9.19288e-13	3.78315e-12	2.47921e-12	1.15837e-12	1.37309e-12	6.26283e-13
	1255.81	5.09811e-13	8.36702e-13	8.13215e-13	6.68801e-13	8.92194e-13	9.36485e-13		1255.81	1.00662e-12	9.51457e-13	9.20494e-13	9.8122e-13	8.06027e-13	7.84731e-13	9.34842e-13	8.10891e-13		748	0.19133	0.17455	0.20336	0.19371	0.17803	0.20446	0.16954	0.1596		648	0.1554	0.17439	748	0.2517	848	0.29713	648	0.11914	0.11907	0.12614	0.11306		1255.81	9.7654e-13	9.09582e-13	3.72713e-12	2.45179e-12	1.14728e-12	1.35445e-12	6.17569e-13
	1257.19	5.09051e-13	8.34947e-13	8.12089e-13	6.66643e-13	8.91525e-13	9.35035e-13		1257.19	1.0054e-12	9.49715e-13	9.17262e-13	9.80125e-13	8.06313e-13	7.82957e-13	9.33682e-13	8.08888e-13		747	0.19092	0.17422	0.20299	0.19329	0.17766	0.20415	0.1691	0.15928		647	0.15313	0.17222	747	0.25036	847	0.29863	647	0.1175	0.1173	0.12462	0.11152		1257.19	9.75929e-13	9.05405e-13	3.69894e-12	2.44426e-12	1.14368e-12	1.34765e-12	6.16884e-13
	1258.57	5.07277e-13	8.34267e-13	8.14255e-13	6.66582e-13	8.92995e-13	9.36666e-13		1258.57	1.00647e-12	9.51666e-13	9.18679e-13	9.82639e-13	8.09441e-13	7.85346e-13	9.37151e-13	8.10628e-13		746	0.19045	0.17383	0.2025	0.19293	0.17714	0.20368	0.16878	0.15889		646	0.15121	0.16982	746	0.24887	846	0.29986	646	0.11589	0.11544	0.12306	0.1098		1258.57	9.75668e-13	9.06201e-13	3.6741e-12	2.44155e-12	1.1458e-12	1.34798e-12	6.19653e-13
	1259.95	5.01515e-13	8.26812e-13	8.08856e-13	6.61558e-13	8.84746e-13	9.28308e-13		1259.95	1.00063e-12	9.4625e-13	9.13736e-13	9.78093e-13	8.04701e-13	7.80202e-13	9.31547e-13	8.06245e-13		745	0.19004	0.17338	0.20202	0.19242	0.17663	0.20318	0.16831	0.15837		645	0.14899	0.16765	745	0.24739	845	0.30076	645	0.11424	0.11367	0.12133	0.10797		1259.95	9.69645e-13	9.02693e-13	3.63386e-12	2.42668e-12	1.14117e-12	1.34028e-12	6.17673e-13
	1261.33	4.96308e-13	8.19545e-13	7.99671e-13	6.56196e-13	8.72973e-13	9.16887e-13		1261.33	9.92327e-13	9.37444e-13	9.06309e-13	9.70516e-13	7.94787e-13	7.69656e-13	9.21918e-13	7.97803e-13		744	0.1894	0.17287	0.20147	0.19193	0.17622	0.20265	0.16783	0.15797		644	0.14682	0.16537	744	0.246	844	0.30141	644	0.11273	0.112	0.11975	0.10643		1261.33	9.64853e-13	8.98124e-13	3.59262e-12	2.41516e-12	1.13224e-12	1.33007e-12	6.15973e-13
	1262.71	4.89486e-13	8.09059e-13	7.8755e-13	6.47215e-13	8.59668e-13	9.03421e-13		1262.71	9.80557e-13	9.26212e-13	8.95619e-13	9.58735e-13	7.85029e-13	7.58055e-13	9.11449e-13	7.87233e-13		743	0.18902	0.17247	0.20099	0.19136	0.17567	0.2021	0.1674	0.15753		643	0.14475	0.16318	743	0.24437	843	0.30269	643	0.11107	0.11017	0.11804	0.10465		1262.71	9.57882e-13	8.89948e-13	3.53601e-12	2.3916e-12	1.11827e-12	1.31572e-12	6.09887e-13
	1264.1	4.80913e-13	7.92408e-13	7.71452e-13	6.32608e-13	8.45033e-13	8.86133e-13		1264.1	9.63496e-13	9.12163e-13	8.79956e-13	9.40244e-13	7.73503e-13	7.46741e-13	8.9676e-13	7.74312e-13		742	0.18838	0.17189	0.20038	0.19094	0.17516	0.20158	0.16691	0.15703		642	0.14264	0.16096	742	0.24285	842	0.30306	642	0.10969	0.10842	0.11635	0.10304		1264.1	9.42154e-13	8.73836e-13	3.46244e-12	2.34463e-12	1.0982e-12	1.29214e-12	5.96038e-13
	1265.48	4.77013e-13	7.84283e-13	7.63484e-13	6.2593e-13	8.37888e-13	8.77951e-13		1265.48	9.54683e-13	9.06019e-13	8.72526e-13	9.30443e-13	7.67388e-13	7.43427e-13	8.88524e-13	7.67809e-13		741	0.18776	0.1714	0.19982	0.19032	0.17454	0.20089	0.16641	0.15656		641	0.14047	0.15879	741	0.24138	841	0.30469	641	0.10806	0.10675	0.11466	0.10154		1265.48	9.28497e-13	8.61927e-13	3.41561e-12	2.31062e-12	1.08637e-12	1.27793e-12	5.88453e-13
	1266.86	4.7596e-13	7.83521e-13	7.65785e-13	6.2602e-13	8.3738e-13	8.76574e-13		1266.86	9.52633e-13	9.04297e-13	8.71304e-13	9.29404e-13	7.63199e-13	7.44609e-13	8.87522e-13	7.64764e-13		740	0.18723	0.17095	0.19921	0.18973	0.1741	0.20031	0.16596	0.15604		640	0.1386	0.15666	740	0.2397	840	0.30546	640	0.10649	0.10505	0.11316	0.10005		1266.86	9.21967e-13	8.56261e-13	3.38859e-12	2.2962e-12	1.08134e-12	1.27256e-12	5.87028e-13
	1268.24	4.72968e-13	7.7898e-13	7.63527e-13	6.218e-13	8.33222e-13	8.69701e-13		1268.24	9.47399e-13	9.00302e-13	8.67911e-13	9.27103e-13	7.57221e-13	7.40613e-13	8.84442e-13	7.60481e-13		739	0.18656	0.17035	0.19848	0.18898	0.1734	0.19967	0.16529	0.15548		639	0.13654	0.15444	739	0.238	839	0.30575	639	0.105	0.10337	0.11144	0.09833		1268.24	9.16848e-13	8.50642e-13	3.34981e-12	2.28043e-12	1.0718e-12	1.26241e-12	5.82462e-13
	1269.62	4.6874e-13	7.72135e-13	7.53735e-13	6.14057e-13	8.25231e-13	8.6182e-13		1269.62	9.39164e-13	8.9196e-13	8.60746e-13	9.18553e-13	7.51495e-13	7.30594e-13	8.76419e-13	7.55776e-13		738	0.18588	0.16983	0.19784	0.18843	0.17269	0.19888	0.16479	0.15486		638	0.13441	0.15214	738	0.23633	838	0.30564	638	0.10348	0.1018	0.10998	0.09681		1269.62	9.10356e-13	8.4523e-13	3.30947e-12	2.26225e-12	1.06008e-12	1.25178e-12	5.79075e-13
	1271.01	4.60554e-13	7.59754e-13	7.41597e-13	6.02872e-13	8.12744e-13	8.50637e-13		1271.01	9.25291e-13	8.75318e-13	8.45532e-13	9.01677e-13	7.39078e-13	7.15919e-13	8.61384e-13	7.43497e-13		737	0.18522	0.16917	0.19717	0.18776	0.17207	0.19823	0.16422	0.15435		637	0.13245	0.15018	737	0.23469	837	0.30716	637	0.10204	0.10013	0.10838	0.09521		1271.01	8.98855e-13	8.3728e-13	3.25686e-12	2.23772e-12	1.04707e-12	1.23521e-12	5.74381e-13
	1272.39	4.51093e-13	7.45473e-13	7.30716e-13	5.92806e-13	7.97271e-13	8.34521e-13		1272.39	9.11185e-13	8.61045e-13	8.31165e-13	8.87353e-13	7.2748e-13	7.03642e-13	8.47031e-13	7.28393e-13		736	0.1845	0.16861	0.19643	0.18705	0.1714	0.19752	0.16372	0.15375		636	0.13054	0.14801	736	0.23294	836	0.30817	636	0.10052	0.09848	0.1067	0.09381		1272.39	8.82698e-13	8.2581e-13	3.18973e-12	2.20667e-12	1.03267e-12	1.21273e-12	5.62405e-13
	1273.78	4.47838e-13	7.41024e-13	7.24608e-13	5.89754e-13	7.90029e-13	8.26144e-13		1273.78	9.05116e-13	8.56302e-13	8.26254e-13	8.82141e-13	7.24637e-13	7.00044e-13	8.41607e-13	7.2305e-13		735	0.18382	0.16808	0.19575	0.18632	0.17072	0.19681	0.16315	0.15315		635	0.12843	0.14572	735	0.23131	835	0.30734	635	0.09901	0.09684	0.10519	0.0922		1273.78	8.73374e-13	8.17874e-13	3.14482e-12	2.18693e-12	1.02235e-12	1.19818e-12	5.54896e-13
	1275.16	4.47254e-13	7.39505e-13	7.21665e-13	5.87124e-13	7.89644e-13	8.23203e-13		1275.16	9.01898e-13	8.51324e-13	8.24317e-13	8.80006e-13	7.23285e-13	7.00441e-13	8.38664e-13	7.24692e-13		734	0.1831	0.16745	0.19496	0.18563	0.17007	0.19602	0.16253	0.1525		634	0.12639	0.14351	734	0.22948	834	0.30889	634	0.0975	0.09524	0.10354	0.09067		1275.16	8.72858e-13	8.13531e-13	3.12466e-12	2.17623e-12	1.01649e-12	1.19345e-12	5.56805e-13
	1276.54	4.46044e-13	7.33471e-13	7.17784e-13	5.82103e-13	7.85828e-13	8.17921e-13		1276.54	8.93455e-13	8.4273e-13	8.17876e-13	8.72847e-13	7.17755e-13	6.97013e-13	8.31533e-13	7.22191e-13		733	0.18231	0.16678	0.19415	0.1849	0.16934	0.19526	0.16183	0.15187		633	0.12437	0.14157	733	0.22779	833	0.30981	633	0.0961	0.09371	0.10196	0.08924		1276.54	8.70999e-13	8.09622e-13	3.10139e-12	2.16099e-12	1.00961e-12	1.18847e-12	5.56144e-13
	1277.93	4.44994e-13	7.2919e-13	7.12721e-13	5.80091e-13	7.77549e-13	8.13044e-13		1277.93	8.84858e-13	8.35467e-13	8.08617e-13	8.62399e-13	7.09653e-13	6.90027e-13	8.23543e-13	7.1313e-13		732	0.18158	0.16611	0.19332	0.18417	0.1686	0.19444	0.1612	0.15122		632	0.12243	0.13937	732	0.22604	832	0.31036	632	0.09464	0.09205	0.10033	0.08771		1277.93	8.68035e-13	8.08948e-13	3.06849e-12	2.14596e-12	1.00486e-12	1.18026e-12	5.51548e-13
	1279.31	4.40545e-13	7.24942e-13	7.06535e-13	5.77112e-13	7.68975e-13	8.06217e-13		1279.31	8.78703e-13	8.2907e-13	8.00366e-13	8.54417e-13	7.02487e-13	6.82645e-13	8.17921e-13	7.04308e-13		731	0.18077	0.16536	0.19249	0.18337	0.16782	0.19358	0.16053	0.15051		631	0.12045	0.13719	731	0.22428	831	0.31029	631	0.09323	0.09054	0.0988	0.08626		1279.31	8.61783e-13	8.04277e-13	3.02738e-12	2.12875e-12	9.99874e-13	1.16942e-12	5.47202e-13
	1280.7	4.34678e-13	7.18316e-13	7.0094e-13	5.69688e-13	7.62864e-13	7.98107e-13		1280.7	8.68382e-13	8.21892e-13	7.93415e-13	8.48115e-13	6.96066e-13	6.75009e-13	8.1291e-13	6.98516e-13		730	0.17989	0.16468	0.19159	0.18248	0.16703	0.19275	0.15981	0.1498		630	0.1185	0.13506	730	0.22238	830	0.31037	630	0.0917	0.08901	0.09728	0.08487		1280.7	8.49096e-13	7.92673e-13	2.97844e-12	2.10236e-12	9.88693e-13	1.15429e-12	5.40054e-13
	1282.08	4.30164e-13	7.10812e-13	6.95186e-13	5.62069e-13	7.56894e-13	7.91765e-13		1282.08	8.57167e-13	8.14475e-13	7.86759e-13	8.40742e-13	6.89913e-13	6.69054e-13	8.05239e-13	6.92188e-13		729	0.1791	0.16392	0.1907	0.1817	0.16623	0.19183	0.15911	0.14914		629	0.11665	0.13304	729	0.22051	829	0.31159	629	0.09033	0.08744	0.09573	0.08354		1282.08	8.38876e-13	7.83385e-13	2.93334e-12	2.07669e-12	9.76553e-13	1.14103e-12	5.3316e-13
	1283.47	4.2331e-13	6.97717e-13	6.82183e-13	5.54274e-13	7.46546e-13	7.80686e-13		1283.47	8.50226e-13	8.07074e-13	7.78654e-13	8.3275e-13	6.83386e-13	6.64254e-13	7.95929e-13	6.8378e-13		728	0.1783	0.16319	0.18989	0.18087	0.16548	0.19102	0.15841	0.14839		628	0.11462	0.13093	728	0.21879	828	0.31073	628	0.08882	0.08601	0.0943	0.08202		1283.47	8.33295e-13	7.78455e-13	2.89035e-12	2.05899e-12	9.63123e-13	1.12901e-12	5.27956e-13
	1284.86	4.18315e-13	6.88222e-13	6.72225e-13	5.49304e-13	7.38212e-13	7.70827e-13		1284.86	8.45636e-13	8.01982e-13	7.73286e-13	8.27084e-13	6.77667e-13	6.59128e-13	7.89038e-13	6.79369e-13		727	0.17737	0.16237	0.18893	0.17998	0.16461	0.19002	0.15754	0.1476		627	0.11274	0.12896	727	0.21685	827	0.31154	627	0.0875	0.08446	0.09282	0.08074		1284.86	8.28686e-13	7.76189e-13	2.851e-12	2.04658e-12	9.53298e-13	1.1197e-12	5.23674e-13
	1286.24	4.16974e-13	6.86842e-13	6.71691e-13	5.46809e-13	7.34053e-13	7.6737e-13		1286.24	8.40302e-13	7.99651e-13	7.71361e-13	8.22437e-13	6.74519e-13	6.55225e-13	7.82721e-13	6.78591e-13		726	0.17645	0.16151	0.18792	0.17908	0.16375	0.18908	0.15679	0.14684		626	0.111	0.12697	726	0.21498	826	0.3122	626	0.08613	0.08297	0.09136	0.07938		1286.24	8.22715e-13	7.70104e-13	2.82284e-12	2.03219e-12	9.48981e-13	1.11304e-12	5.23039e-13
	1287.63	4.12563e-13	6.78442e-13	6.6396e-13	5.38992e-13	7.24445e-13	7.57408e-13		1287.63	8.31003e-13	7.91788e-13	7.63686e-13	8.14085e-13	6.68944e-13	6.48808e-13	7.72886e-13	6.70475e-13		725	0.1756	0.16069	0.18704	0.17812	0.16284	0.18818	0.15596	0.14605		625	0.10891	0.12492	725	0.21306	825	0.31143	625	0.08464	0.08148	0.08981	0.07793		1287.63	8.11566e-13	7.5772e-13	2.78205e-12	2.00996e-12	9.38123e-13	1.09686e-12	5.19097e-13
	1289.01	4.05089e-13	6.64241e-13	6.48722e-13	5.28425e-13	7.10763e-13	7.41819e-13		1289.01	8.17162e-13	7.76129e-13	7.49725e-13	8.00673e-13	6.58624e-13	6.37174e-13	7.61083e-13	6.56076e-13		724	0.17453	0.15991	0.18599	0.17727	0.16196	0.18712	0.15509	0.14524		624	0.10704	0.12285	724	0.21119	824	0.31132	624	0.08324	0.08013	0.08852	0.07663		1289.01	7.97897e-13	7.4853e-13	2.72447e-12	1.98456e-12	9.22518e-13	1.07624e-12	5.08613e-13
	1290.4	3.99264e-13	6.57233e-13	6.41053e-13	5.23995e-13	7.03126e-13	7.34186e-13		1290.4	8.06839e-13	7.64566e-13	7.39845e-13	7.89831e-13	6.48614e-13	6.27182e-13	7.52324e-13	6.47181e-13		723	0.17376	0.15913	0.18503	0.17636	0.1612	0.18621	0.15434	0.14451		623	0.10527	0.1209	723	0.20927	823	0.3108	623	0.08194	0.07863	0.08702	0.07538		1290.4	7.92652e-13	7.4625e-13	2.68358e-12	1.9677e-12	9.13963e-13	1.06395e-12	5.01988e-13
	1291.79	3.99733e-13	6.57217e-13	6.42921e-13	5.2686e-13	7.04528e-13	7.36972e-13		1291.79	8.05271e-13	7.62817e-13	7.38006e-13	7.8628e-13	6.43957e-13	6.24784e-13	7.49764e-13	6.45792e-13		722	0.17275	0.15817	0.18397	0.17532	0.1602	0.18519	0.15354	0.14361		622	0.10345	0.11885	722	0.20736	822	0.31153	622	0.08055	0.07723	0.08572	0.07411		1291.79	7.97437e-13	7.48487e-13	2.66344e-12	1.96558e-12	9.16264e-13	1.06233e-12	5.03233e-13
	1293.17	4.01981e-13	6.5781e-13	6.45609e-13	5.29221e-13	7.05715e-13	7.40048e-13		1293.17	8.05182e-13	7.62956e-13	7.36974e-13	7.84323e-13	6.43376e-13	6.24979e-13	7.49216e-13	6.45401e-13		721	0.17172	0.15735	0.18293	0.17434	0.15922	0.18412	0.1526	0.14274		621	0.10153	0.11687	721	0.20542	821	0.31136	621	0.0792	0.07593	0.08432	0.07283		1293.17	8.02687e-13	7.52012e-13	2.64384e-12	1.96495e-12	9.21761e-13	1.06615e-12	5.0528e-13
	1294.56	3.98472e-13	6.5738e-13	6.43476e-13	5.27496e-13	7.02622e-13	7.36489e-13		1294.56	8.01195e-13	7.6049e-13	7.32357e-13	7.79986e-13	6.41536e-13	6.20823e-13	7.45646e-13	6.42873e-13		720	0.17064	0.15636	0.18179	0.17333	0.15824	0.18299	0.15173	0.14193		620	0.09984	0.11492	720	0.20353	820	0.3117	620	0.07785	0.07454	0.08297	0.07159		1294.56	8.03198e-13	7.53329e-13	2.61954e-12	1.95572e-12	9.19975e-13	1.06487e-12	5.04554e-13
	1295.95	3.92213e-13	6.51453e-13	6.35571e-13	5.20689e-13	6.96082e-13	7.27242e-13		1295.95	7.93472e-13	7.54225e-13	7.24586e-13	7.71681e-13	6.35428e-13	6.12824e-13	7.3804e-13	6.35577e-13		719	0.16967	0.15547	0.18082	0.17232	0.15733	0.182	0.15088	0.14107		619	0.0981	0.1131	719	0.2015	819	0.31152	619	0.07642	0.07315	0.0815	0.07035		1295.95	7.95702e-13	7.47824e-13	2.58801e-12	1.93802e-12	9.09371e-13	1.05416e-12	5.00097e-13
	1297.34	3.8481e-13	6.37884e-13	6.24104e-13	5.08673e-13	6.84088e-13	7.1453e-13		1297.34	7.82697e-13	7.42412e-13	7.14241e-13	7.60655e-13	6.25373e-13	6.04264e-13	7.26722e-13	6.24617e-13		718	0.16871	0.15461	0.17977	0.17133	0.15635	0.18094	0.15001	0.14023		618	0.09641	0.11111	718	0.19959	818	0.31083	618	0.07519	0.07179	0.08015	0.06909		1297.34	7.82769e-13	7.37479e-13	2.54745e-12	1.9149e-12	8.95907e-13	1.0367e-12	4.92238e-13
	1298.73	3.81448e-13	6.31236e-13	6.19348e-13	5.03958e-13	6.78346e-13	7.08767e-13		1298.73	7.78445e-13	7.36555e-13	7.11515e-13	7.57646e-13	6.21639e-13	6.02371e-13	7.22789e-13	6.2144e-13		717	0.1675	0.15358	0.17853	0.17017	0.15533	0.17976	0.14897	0.1393		617	0.09469	0.10903	717	0.1977	817	0.31055	617	0.07385	0.07052	0.07881	0.06777		1298.73	7.78199e-13	7.34405e-13	2.52224e-12	1.90585e-12	8.89821e-13	1.02535e-12	4.88228e-13
	1300.12	3.83554e-13	6.33546e-13	6.21048e-13	5.07356e-13	6.79399e-13	7.09662e-13		1300.12	7.81305e-13	7.37939e-13	7.14442e-13	7.62473e-13	6.24485e-13	6.0516e-13	7.27597e-13	6.23496e-13		716	0.16658	0.15269	0.17743	0.16919	0.15438	0.17868	0.14808	0.13839		616	0.09295	0.10729	716	0.1957	816	0.30839	616	0.07252	0.0693	0.07752	0.06659		1300.12	7.79619e-13	7.34454e-13	2.50969e-12	1.90215e-12	8.8822e-13	1.02257e-12	4.88138e-13
	1301.5	3.82658e-13	6.30707e-13	6.17574e-13	5.06377e-13	6.75847e-13	7.06853e-13		1301.5	7.81081e-13	7.38351e-13	7.13453e-13	7.63498e-13	6.24602e-13	6.05783e-13	7.29312e-13	6.23462e-13		715	0.1654	0.1517	0.17628	0.16803	0.15331	0.17749	0.14709	0.13742		615	0.09118	0.1054	715	0.19366	815	0.30843	615	0.07129	0.06795	0.07617	0.0655		1301.5	7.76222e-13	7.31883e-13	2.48427e-12	1.88764e-12	8.84036e-13	1.01694e-12	4.85889e-13
	1302.89	3.78569e-13	6.21688e-13	6.09249e-13	5.00197e-13	6.69483e-13	7.00077e-13		1302.89	7.7584e-13	7.34853e-13	7.07616e-13	7.57839e-13	6.19281e-13	6.02026e-13	7.23233e-13	6.1995e-13		714	0.16441	0.15071	0.17515	0.167	0.15234	0.17642	0.14615	0.13654		614	0.08954	0.10354	714	0.19172	814	0.30994	614	0.06993	0.06673	0.07498	0.06434		1302.89	7.70252e-13	7.30962e-13	2.45187e-12	1.87298e-12	8.77682e-13	1.00877e-12	4.80857e-13
	1304.28	3.70188e-13	6.06717e-13	5.95877e-13	4.89253e-13	6.56021e-13	6.84076e-13		1304.28	7.61218e-13	7.20526e-13	6.92155e-13	7.42232e-13	6.05703e-13	5.88204e-13	7.07626e-13	6.06144e-13		713	0.16323	0.14974	0.17401	0.16593	0.15134	0.17513	0.14527	0.13562		613	0.08787	0.10166	713	0.18975	813	0.30911	613	0.06872	0.06548	0.07347	0.06317		1304.28	7.57399e-13	7.20899e-13	2.40422e-12	1.84408e-12	8.61387e-13	9.9131e-13	4.7135e-13
	1305.67	3.58516e-13	5.88322e-13	5.77948e-13	4.75149e-13	6.34776e-13	6.61563e-13		1305.67	7.40405e-13	7.00493e-13	6.72079e-13	7.2117e-13	5.89439e-13	5.71739e-13	6.89594e-13	5.89008e-13		712	0.16205	0.14875	0.1728	0.16476	0.15019	0.17402	0.14423	0.13463		612	0.08634	0.09993	712	0.18777	812	0.31003	612	0.06743	0.0643	0.07232	0.06207		1305.67	7.38518e-13	7.03046e-13	2.34438e-12	1.80097e-12	8.39425e-13	9.65734e-13	4.61207e-13
	1307.06	3.54505e-13	5.82207e-13	5.71317e-13	4.68567e-13	6.25605e-13	6.52878e-13		1307.06	7.2986e-13	6.9042e-13	6.62502e-13	7.1133e-13	5.80878e-13	5.64302e-13	6.80934e-13	5.81317e-13		711	0.16092	0.14767	0.17149	0.16356	0.14906	0.1727	0.14318	0.13362		611	0.08475	0.09819	711	0.18573	811	0.30809	611	0.06618	0.06307	0.07112	0.06119		1307.06	7.31397e-13	6.96757e-13	2.30763e-12	1.78115e-12	8.29266e-13	9.528e-13	4.57656e-13
	1308.45	3.58285e-13	5.87414e-13	5.75642e-13	4.68534e-13	6.29786e-13	6.56307e-13		1308.45	7.2844e-13	6.89752e-13	6.63247e-13	7.11276e-13	5.80047e-13	5.62533e-13	6.79187e-13	5.79419e-13		710	0.1597	0.14661	0.17023	0.16245	0.14798	0.17145	0.14218	0.1326		610	0.08314	0.09632	710	0.18369	810	0.30742	610	0.06495	0.06191	0.07002	0.05998		1308.45	7.37598e-13	7.00322e-13	2.2919e-12	1.78238e-12	8.31662e-13	9.51585e-13	4.57189e-13
	1309.84	3.58705e-13	5.87938e-13	5.75552e-13	4.66286e-13	6.30165e-13	6.56154e-13		1309.84	7.27349e-13	6.88889e-13	6.63197e-13	7.10792e-13	5.80886e-13	5.61786e-13	6.77769e-13	5.77786e-13		709	0.15867	0.14563	0.16908	0.16135	0.14701	0.17035	0.14124	0.13171		609	0.08157	0.09461	709	0.18163	809	0.30832	609	0.06378	0.06079	0.06871	0.05892		1309.84	7.41172e-13	7.01442e-13	2.28008e-12	1.77488e-12	8.36069e-13	9.50375e-13	4.55911e-13
	1311.23	3.55307e-13	5.84745e-13	5.72213e-13	4.64013e-13	6.26159e-13	6.54026e-13		1311.23	7.26887e-13	6.88577e-13	6.61214e-13	7.09822e-13	5.81077e-13	5.61202e-13	6.77127e-13	5.78702e-13		708	0.15742	0.14458	0.16782	0.16011	0.14577	0.16903	0.14015	0.13057		608	0.08	0.09289	708	0.17966	808	0.30705	608	0.06257	0.05967	0.06764	0.05789		1311.23	7.38557e-13	7.01469e-13	2.27149e-12	1.76138e-12	8.36469e-13	9.48778e-13	4.54842e-13
	1312.62	3.50807e-13	5.76505e-13	5.6369e-13	4.58877e-13	6.16383e-13	6.46255e-13		1312.62	7.154e-13	6.79647e-13	6.51412e-13	6.98714e-13	5.72711e-13	5.52242e-13	6.66717e-13	5.72575e-13		707	0.15619	0.14352	0.16652	0.15892	0.14464	0.16773	0.13911	0.12962		607	0.07848	0.09116	707	0.17768	807	0.30619	607	0.06134	0.05844	0.06656	0.05671		1312.62	7.29091e-13	6.96261e-13	2.23518e-12	1.73983e-12	8.25103e-13	9.36346e-13	4.49128e-13
	1314.02	3.46604e-13	5.63708e-13	5.52464e-13	4.5139e-13	6.04649e-13	6.34294e-13		1314.02	6.97304e-13	6.62692e-13	6.35572e-13	6.80919e-13	5.57785e-13	5.38661e-13	6.49601e-13	5.58723e-13		706	0.15505	0.14243	0.1653	0.15773	0.14354	0.16651	0.1381	0.12862		606	0.07708	0.08949	706	0.1756	806	0.30456	606	0.06019	0.05744	0.06527	0.05586		1314.02	7.15384e-13	6.82645e-13	2.17696e-12	1.71057e-12	8.06704e-13	9.14889e-13	4.39921e-13
	1315.41	3.42501e-13	5.56106e-13	5.48014e-13	4.47355e-13	5.98643e-13	6.27888e-13		1315.41	6.93167e-13	6.56764e-13	6.3054e-13	6.75552e-13	5.52722e-13	5.35576e-13	6.45484e-13	5.52711e-13		705	0.15384	0.14139	0.16398	0.1565	0.14238	0.16531	0.137	0.12761		605	0.07551	0.08772	705	0.17361	805	0.30471	605	0.05909	0.05636	0.06416	0.05486		1315.41	7.08525e-13	6.75534e-13	2.14602e-12	1.69447e-12	7.98334e-13	9.03684e-13	4.34585e-13
	1316.8	3.34838e-13	5.48049e-13	5.41753e-13	4.39824e-13	5.89326e-13	6.18855e-13		1316.8	6.9134e-13	6.53527e-13	6.28039e-13	6.71473e-13	5.50617e-13	5.33762e-13	6.43739e-13	5.49436e-13		704	0.1526	0.14031	0.16265	0.15531	0.14119	0.16397	0.13593	0.12653		604	0.07394	0.08611	704	0.17163	804	0.30368	604	0.05796	0.05529	0.06318	0.05381		1316.8	7.05261e-13	6.73136e-13	2.12573e-12	1.68162e-12	7.94398e-13	8.95909e-13	4.29304e-13
	1318.19	3.29626e-13	5.39942e-13	5.32704e-13	4.3152e-13	5.8086e-13	6.09592e-13		1318.19	6.84728e-13	6.47449e-13	6.22076e-13	6.64528e-13	5.45193e-13	5.28203e-13	6.38094e-13	5.44451e-13		703	0.15135	0.13919	0.16137	0.15408	0.14014	0.16262	0.13487	0.12549		603	0.07264	0.08445	703	0.16958	803	0.3035	603	0.05684	0.0542	0.06208	0.05299		1318.19	7.0177e-13	6.68296e-13	2.10182e-12	1.66736e-12	7.89523e-13	8.85993e-13	4.24537e-13
	1319.58	3.29484e-13	5.39397e-13	5.29755e-13	4.30327e-13	5.80201e-13	6.09476e-13		1319.58	6.82497e-13	6.46906e-13	6.20455e-13	6.65812e-13	5.4496e-13	5.27103e-13	6.38227e-13	5.42e-13		702	0.15021	0.1381	0.16007	0.15294	0.13897	0.16144	0.13383	0.12451		602	0.07124	0.08303	702	0.16753	802	0.30367	602	0.05567	0.05327	0.06105	0.052		1319.58	7.02701e-13	6.69849e-13	2.08868e-12	1.66173e-12	7.90052e-13	8.8195e-13	4.24609e-13
	1320.97	3.28067e-13	5.37459e-13	5.27148e-13	4.29016e-13	5.76774e-13	6.05642e-13		1320.97	6.74681e-13	6.40309e-13	6.127e-13	6.59989e-13	5.40337e-13	5.21719e-13	6.31974e-13	5.3561e-13		701	0.14884	0.13686	0.15871	0.15156	0.13773	0.16004	0.13272	0.12336		601	0.06984	0.08138	701	0.16558	801	0.30147	601	0.05473	0.05219	0.05997	0.05115		1320.97	6.99859e-13	6.68444e-13	2.0626e-12	1.64475e-12	7.84614e-13	8.73892e-13	4.21171e-13
	1322.37	3.21895e-13	5.26088e-13	5.17616e-13	4.2146e-13	5.65776e-13	5.91576e-13		1322.37	6.59578e-13	6.25466e-13	5.97826e-13	6.43795e-13	5.27916e-13	5.0974e-13	6.17231e-13	5.2583e-13		700	0.14759	0.13584	0.15736	0.15038	0.13656	0.15863	0.1315	0.12231		600	0.06846	0.07985	700	0.16352	800	0.29895	600	0.05364	0.05131	0.059	0.05028		1322.37	6.85296e-13	6.55196e-13	2.01301e-12	1.60898e-12	7.67733e-13	8.55339e-13	4.10375e-13
	1323.76	3.15805e-13	5.15231e-13	5.07249e-13	4.13055e-13	5.5477e-13	5.80878e-13		1323.76	6.5056e-13	6.1541e-13	5.89594e-13	6.34523e-13	5.19904e-13	5.02265e-13	6.0782e-13	5.17812e-13		699	0.14633	0.13463	0.15604	0.1491	0.13539	0.15735	0.13049	0.12129		599	0.06709	0.07833	699	0.16151	799	0.29892	599	0.05257	0.0503	0.05802	0.04937		1323.76	6.72261e-13	6.441e-13	1.97138e-12	1.5806e-12	7.54797e-13	8.38948e-13	4.02359e-13
	1325.15	3.14949e-13	5.11172e-13	5.02477e-13	4.09186e-13	5.50342e-13	5.77962e-13		1325.15	6.48568e-13	6.12101e-13	5.90193e-13	6.33493e-13	5.18926e-13	5.0073e-13	6.05522e-13	5.12894e-13		698	0.14504	0.13347	0.15469	0.14779	0.13415	0.15597	0.12938	0.12017		598	0.06587	0.07686	698	0.15956	798	0.29787	598	0.05155	0.04936	0.05711	0.04857		1325.15	6.70554e-13	6.39987e-13	1.95337e-12	1.57017e-12	7.5073e-13	8.31753e-13	4.00288e-13
	1326.55	3.12395e-13	5.09167e-13	4.99283e-13	4.06189e-13	5.47641e-13	5.7522e-13		1326.55	6.49043e-13	6.11599e-13	5.92237e-13	6.33791e-13	5.18843e-13	4.99374e-13	6.05277e-13	5.12588e-13		697	0.14371	0.13236	0.1533	0.14661	0.13293	0.15465	0.1282	0.1191		597	0.0644	0.07525	697	0.15764	797	0.29623	597	0.05055	0.04844	0.05616	0.04763		1326.55	6.72137e-13	6.39524e-13	1.94405e-12	1.56649e-12	7.50309e-13	8.27191e-13	3.98886e-13
	1327.94	3.05101e-13	5.06084e-13	4.91933e-13	3.99455e-13	5.40707e-13	5.68091e-13		1327.94	6.45828e-13	6.08531e-13	5.87305e-13	6.29154e-13	5.12097e-13	4.9264e-13	6.00069e-13	5.09767e-13		696	0.14246	0.13125	0.15192	0.14528	0.13177	0.15329	0.12708	0.11799		596	0.0631	0.07386	696	0.15556	796	0.29403	596	0.04956	0.04752	0.05518	0.04679		1327.94	6.69111e-13	6.4e-13	1.92669e-12	1.55908e-12	7.49227e-13	8.18658e-13	3.96015e-13
	1329.33	2.99868e-13	4.97917e-13	4.81606e-13	3.91832e-13	5.31484e-13	5.57611e-13		1329.33	6.35036e-13	5.9965e-13	5.76789e-13	6.19073e-13	5.01781e-13	4.83037e-13	5.9015e-13	5.01824e-13		695	0.14114	0.13003	0.1505	0.14398	0.1305	0.1519	0.12593	0.11689		595	0.06189	0.07233	695	0.15356	795	0.29396	595	0.04867	0.0466	0.0542	0.04612		1329.33	6.60428e-13	6.34792e-13	1.89436e-12	1.53725e-12	7.40876e-13	8.05834e-13	3.89419e-13
	1330.73	2.97713e-13	4.86127e-13	4.72099e-13	3.86047e-13	5.21184e-13	5.46434e-13		1330.73	6.21031e-13	5.86032e-13	5.64759e-13	6.0714e-13	4.93017e-13	4.73744e-13	5.7956e-13	4.93704e-13		694	0.13989	0.12887	0.14914	0.14271	0.12927	0.15057	0.12479	0.11574		594	0.06062	0.07098	694	0.15166	794	0.29317	594	0.04775	0.04571	0.0535	0.04539		1330.73	6.49564e-13	6.24296e-13	1.85126e-12	1.504e-12	7.26811e-13	7.91464e-13	3.79612e-13
	1332.12	2.93785e-13	4.76111e-13	4.63343e-13	3.78087e-13	5.10357e-13	5.35812e-13		1332.12	6.0817e-13	5.73362e-13	5.5275e-13	5.94845e-13	4.84534e-13	4.64936e-13	5.69843e-13	4.85442e-13		693	0.13856	0.12773	0.14775	0.14139	0.1281	0.14917	0.12367	0.11468		593	0.05939	0.06954	693	0.14965	793	0.29178	593	0.04682	0.04496	0.0526	0.04441		1332.12	6.40389e-13	6.14288e-13	1.81085e-12	1.47583e-12	7.15236e-13	7.76809e-13	3.71897e-13
	1333.52	2.87391e-13	4.68447e-13	4.5478e-13	3.6935e-13	5.01566e-13	5.27967e-13		1333.52	6.01521e-13	5.67631e-13	5.47165e-13	5.87357e-13	4.77949e-13	4.59931e-13	5.62143e-13	4.79514e-13		692	0.13717	0.12644	0.14629	0.14007	0.12678	0.14771	0.12243	0.11354		592	0.05819	0.06818	692	0.14763	792	0.2897	592	0.04599	0.04405	0.05181	0.04378		1333.52	6.3462e-13	6.09178e-13	1.78574e-12	1.45881e-12	7.09642e-13	7.65795e-13	3.6855e-13
	1334.91	2.83518e-13	4.6475e-13	4.50187e-13	3.65657e-13	4.97448e-13	5.24079e-13		1334.91	5.98461e-13	5.65661e-13	5.45034e-13	5.83706e-13	4.73679e-13	4.56919e-13	5.54779e-13	4.74055e-13		691	0.13594	0.12531	0.145	0.13875	0.12566	0.14642	0.12142	0.11241		591	0.05711	0.06693	691	0.14573	791	0.28906	591	0.04506	0.04317	0.05102	0.04294		1334.91	6.32341e-13	6.06792e-13	1.77301e-12	1.4475e-12	7.06545e-13	7.60895e-13	3.67818e-13
	1336.31	2.81858e-13	4.63461e-13	4.49048e-13	3.64837e-13	4.9478e-13	5.20356e-13		1336.31	5.9294e-13	5.6259e-13	5.38031e-13	5.77953e-13	4.6781e-13	4.52089e-13	5.47216e-13	4.65087e-13		690	0.13457	0.12406	0.14352	0.13742	0.12437	0.14492	0.1201	0.11123		590	0.05595	0.06548	690	0.14375	790	0.2885	590	0.04427	0.04249	0.05024	0.04234		1336.31	6.30673e-13	6.01738e-13	1.75935e-12	1.43312e-12	7.01924e-13	7.5562e-13	3.64576e-13
	1337.7	2.77363e-13	4.57112e-13	4.42122e-13	3.59461e-13	4.86567e-13	5.12373e-13		1337.7	5.82938e-13	5.53536e-13	5.26403e-13	5.6812e-13	4.57867e-13	4.42643e-13	5.38307e-13	4.55287e-13		689	0.13331	0.12292	0.14219	0.13613	0.12315	0.14358	0.11897	0.1102		589	0.05482	0.06415	689	0.14178	789	0.28658	589	0.04337	0.04166	0.04949	0.04153		1337.7	6.22695e-13	5.94923e-13	1.73125e-12	1.40657e-12	6.95826e-13	7.43469e-13	3.55384e-13
	1339.1	2.71078e-13	4.45618e-13	4.28613e-13	3.50164e-13	4.76362e-13	5.01524e-13		1339.1	5.70724e-13	5.40028e-13	5.15913e-13	5.5741e-13	4.48547e-13	4.33261e-13	5.30164e-13	4.47406e-13		688	0.13194	0.12173	0.14072	0.13481	0.12188	0.14219	0.11783	0.10905		588	0.05366	0.06299	688	0.13989	788	0.28592	588	0.04264	0.04093	0.04863	0.0408		1339.1	6.08793e-13	5.86763e-13	1.69316e-12	1.36637e-12	6.87488e-13	7.25657e-13	3.45216e-13
	1340.49	2.66494e-13	4.36313e-13	4.19022e-13	3.42719e-13	4.68717e-13	4.92893e-13		1340.49	5.63579e-13	5.30634e-13	5.10696e-13	5.49383e-13	4.42649e-13	4.28773e-13	5.26163e-13	4.42278e-13		687	0.13065	0.12058	0.13933	0.13352	0.1206	0.14086	0.11665	0.10796		587	0.05258	0.0616	687	0.13804	787	0.28424	587	0.04188	0.0402	0.04803	0.04028		1340.49	5.98829e-13	5.78669e-13	1.66439e-12	1.32719e-12	6.78513e-13	7.10309e-13	3.38909e-13
	1341.89	2.61795e-13	4.29604e-13	4.14351e-13	3.36503e-13	4.60846e-13	4.86256e-13		1341.89	5.60073e-13	5.25811e-13	5.06631e-13	5.4335e-13	4.37526e-13	4.24718e-13	5.22898e-13	4.39495e-13		686	0.12928	0.11933	0.13791	0.13213	0.11936	0.13936	0.11541	0.10677		586	0.05155	0.06037	686	0.13609	786	0.28353	586	0.04108	0.03939	0.04709	0.03948		1341.89	5.94264e-13	5.72109e-13	1.64622e-12	1.30239e-12	6.70519e-13	6.98937e-13	3.3645e-13
	1343.29	2.5665e-13	4.22668e-13	4.08742e-13	3.3272e-13	4.53804e-13	4.7815e-13		1343.29	5.55865e-13	5.21224e-13	5.0041e-13	5.38954e-13	4.34227e-13	4.20375e-13	5.17358e-13	4.35177e-13		685	0.12799	0.11814	0.13657	0.13089	0.11815	0.13802	0.11428	0.10565		585	0.05056	0.05931	685	0.13414	785	0.28164	585	0.0403	0.03866	0.0466	0.03879		1343.29	5.90675e-13	5.64475e-13	1.63016e-12	1.29179e-12	6.62275e-13	6.90399e-13	3.33545e-13
	1344.68	2.54671e-13	4.17316e-13	4.04124e-13	3.32359e-13	4.48824e-13	4.70522e-13		1344.68	5.53216e-13	5.17763e-13	4.97072e-13	5.37761e-13	4.3464e-13	4.17968e-13	5.1324e-13	4.28918e-13		684	0.12669	0.11698	0.13515	0.12957	0.11695	0.13668	0.11308	0.10447		584	0.04945	0.05824	684	0.13228	784	0.2805	584	0.03965	0.03805	0.04608	0.03833		1344.68	5.86974e-13	5.55964e-13	1.61642e-12	1.28989e-12	6.54657e-13	6.85084e-13	3.29451e-13
	1346.08	2.52457e-13	4.10377e-13	3.98157e-13	3.28031e-13	4.41414e-13	4.63148e-13		1346.08	5.45219e-13	5.11565e-13	4.9237e-13	5.31795e-13	4.30524e-13	4.12326e-13	5.05803e-13	4.22881e-13		683	0.12531	0.11582	0.13366	0.12819	0.11567	0.13521	0.11186	0.10333		583	0.04858	0.05693	683	0.13037	783	0.27921	583	0.03896	0.03742	0.04533	0.03773		1346.08	5.76883e-13	5.44837e-13	1.59695e-12	1.28266e-12	6.43584e-13	6.73002e-13	3.22342e-13
	1347.48	2.46224e-13	3.99454e-13	3.87934e-13	3.1762e-13	4.30431e-13	4.53584e-13		1347.48	5.28398e-13	4.97813e-13	4.79227e-13	5.15169e-13	4.17657e-13	4.01078e-13	4.90065e-13	4.14043e-13		682	0.12379	0.11447	0.13211	0.12671	0.1142	0.13366	0.11055	0.10207		582	0.04762	0.05588	682	0.12849	782	0.2778	582	0.03834	0.03682	0.04478	0.03728		1347.48	5.60186e-13	5.33679e-13	1.56576e-12	1.26851e-12	6.27101e-13	6.52598e-13	3.11294e-13
	1348.88	2.38473e-13	3.8779e-13	3.77548e-13	3.07871e-13	4.18595e-13	4.42217e-13		1348.88	5.1398e-13	4.83603e-13	4.64979e-13	4.99733e-13	4.05177e-13	3.89939e-13	4.76248e-13	4.0241e-13		681	0.12256	0.11327	0.13068	0.12548	0.11311	0.13231	0.10937	0.10101		581	0.04685	0.05481	681	0.1267	781	0.27599	581	0.03769	0.03635	0.04437	0.03673		1348.88	5.47671e-13	5.28108e-13	1.53449e-12	1.25909e-12	6.11643e-13	6.34423e-13	3.02547e-13
	1350.27	2.32241e-13	3.78581e-13	3.68837e-13	3.01374e-13	4.08085e-13	4.30643e-13		1350.27	5.04789e-13	4.74152e-13	4.57525e-13	4.91216e-13	3.98198e-13	3.83507e-13	4.68694e-13	3.93532e-13		680	0.12116	0.11205	0.12924	0.12411	0.11186	0.13095	0.10819	0.09973		580	0.04581	0.05367	680	0.12476	780	0.27482	580	0.03709	0.03562	0.04359	0.03609		1350.27	5.38226e-13	5.22309e-13	1.51044e-12	1.24873e-12	5.96427e-13	6.20516e-13	2.95762e-13
	1351.67	2.29101e-13	3.72469e-13	3.62003e-13	2.96313e-13	3.99764e-13	4.22527e-13		1351.67	4.95368e-13	4.65844e-13	4.52412e-13	4.82993e-13	3.91338e-13	3.78592e-13	4.61173e-13	3.8704e-13		679	0.11995	0.11073	0.12791	0.12277	0.11032	0.12957	0.10696	0.09874		579	0.04488	0.0526	679	0.12295	779	0.27342	579	0.03635	0.035	0.04305	0.03567		1351.67	5.25568e-13	5.14239e-13	1.49405e-12	1.23331e-12	5.78771e-13	6.08073e-13	2.88491e-13
	1353.07	2.24909e-13	3.64411e-13	3.55155e-13	2.90059e-13	3.89989e-13	4.14563e-13		1353.07	4.83946e-13	4.54827e-13	4.41932e-13	4.70641e-13	3.82001e-13	3.69681e-13	4.5086e-13	3.76319e-13		678	0.11841	0.10946	0.12639	0.12149	0.10912	0.12818	0.10571	0.09753		578	0.04409	0.05148	678	0.12115	778	0.2717	578	0.03581	0.03455	0.04237	0.03518		1353.07	5.10541e-13	5.07096e-13	1.47518e-12	1.21636e-12	5.59533e-13	5.94212e-13	2.82405e-13
	1354.47	2.17318e-13	3.52386e-13	3.45161e-13	2.80212e-13	3.78225e-13	4.00876e-13		1354.47	4.72026e-13	4.40871e-13	4.27472e-13	4.5646e-13	3.72618e-13	3.5725e-13	4.39417e-13	3.62127e-13		677	0.11709	0.10812	0.12487	0.11994	0.10788	0.12663	0.10449	0.09639		577	0.04317	0.05057	677	0.11936	777	0.27046	577	0.03528	0.03406	0.04175	0.03474		1354.47	4.95454e-13	4.98895e-13	1.44451e-12	1.1929e-12	5.38105e-13	5.76852e-13	2.77079e-13
[truncated: 277 more rows]
[truncated: 29 more columns]

## Sheet: Fig.5e-h
	Fig 5e						Fig 5f						Fig 5g					Fig 5h
[truncated: 514 more rows]

## Sheet: Fig.8
		Fig.8a							Fig.8b											Fig.8m										Fig.8n										Fig.8o
[truncated: 1,003 more rows]
[truncated: 33 more columns]

[truncated: 5 more sheets: Fig.9, Supplementary S1, SupplementaryS2, Supplementary S3, Supplementary S10]
